# Supplementary material for: Predicting early Alzheimer’s with blood biomarkers and clinical features
Source: Sci Rep. 2024 Mar 13;14:6039. doi: 10.1038/s41598-024-56489-1 (PMC10933308; doi:10.1038/s41598-024-56489-1)
Supplement: Supplementary file 1 — Supplementary Information 1. [file 41598_2024_56489_MOESM1_ESM.csv]

	Group	Model	Feature Selection Method	Fold Number	Slected Features
0	ClinicalClinical_Cong_Genes_SNPs_results	AdaBoost	Chi	0	['APOE4', 'CDRSB', 'ADAS11', 'ADAS13', 'ADASQ4', 'MMSE', 'RAVLT_immediate', 'RAVLT_learning', 'LDELTOTAL', 'TRABSCOR', 'FAQ', 'MOCA', 'EcogPtMem', 'EcogPtLang', 'EcogPtVisspat', 'EcogPtPlan', 'EcogPtOrgan', 'EcogPtDivatt', 'EcogPtTotal', 'EcogSPMem', 'EcogSPLang', 'EcogSPVisspat', 'EcogSPPlan', 'EcogSPOrgan', 'EcogSPDivatt', 'EcogSPTotal', 'mPACCdigit', 'mPACCtrailsB', 'gender__Female', 'ethin__H…
1	ClinicalClinical_Cong_Genes_SNPs_results	AdaBoost	Chi	1	['MCTP2_exp', 'TMEM86A_exp', 'AGE', 'APOE4', 'FDG', 'AV45', 'CDRSB', 'ADAS11', 'ADAS13', 'ADASQ4', 'MMSE', 'RAVLT_immediate', 'RAVLT_learning', 'LDELTOTAL', 'TRABSCOR', 'FAQ', 'MOCA', 'EcogPtMem', 'EcogPtLang', 'EcogPtVisspat', 'EcogPtPlan', 'EcogPtOrgan', 'EcogPtDivatt', 'EcogPtTotal', 'EcogSPMem', 'EcogSPLang', 'EcogSPVisspat', 'EcogSPPlan', 'EcogSPOrgan', 'EcogSPDivatt', 'EcogSPTotal', 'mPACCd…
2	ClinicalClinical_Cong_Genes_SNPs_results	AdaBoost	Chi	2	['MAP1A_exp', 'MCTP2_exp', 'NMNAT1_exp', 'RRAS_exp', 'AGE', 'APOE4', 'FDG', 'AV45', 'CDRSB', 'ADAS11', 'ADAS13', 'ADASQ4', 'MMSE', 'RAVLT_immediate', 'RAVLT_learning', 'LDELTOTAL', 'TRABSCOR', 'FAQ', 'MOCA', 'EcogPtMem', 'EcogPtLang', 'EcogPtVisspat', 'EcogPtPlan', 'EcogPtOrgan', 'EcogPtDivatt', 'EcogPtTotal', 'EcogSPMem', 'EcogSPLang', 'EcogSPVisspat', 'EcogSPPlan', 'EcogSPOrgan', 'EcogSPDivatt'…
3	ClinicalClinical_Cong_Genes_SNPs_results	AdaBoost	Chi	3	['LPGAT1_exp', 'SNX11_exp', 'APOE4', 'FDG', 'AV45', 'CDRSB', 'ADAS11', 'ADAS13', 'ADASQ4', 'MMSE', 'RAVLT_immediate', 'RAVLT_learning', 'LDELTOTAL', 'TRABSCOR', 'FAQ', 'MOCA', 'EcogPtMem', 'EcogPtLang', 'EcogPtVisspat', 'EcogPtPlan', 'EcogPtOrgan', 'EcogPtDivatt', 'EcogPtTotal', 'EcogSPMem', 'EcogSPLang', 'EcogSPVisspat', 'EcogSPPlan', 'EcogSPOrgan', 'EcogSPDivatt', 'EcogSPTotal', 'mPACCdigit', '…
4	ClinicalClinical_Cong_Genes_SNPs_results	AdaBoost	Chi	4	['NMNAT1_exp', 'RIMS3_exp', 'SNX11_exp', 'TMEM86A_exp', 'AGE', 'APOE4', 'FDG', 'AV45', 'CDRSB', 'ADAS11', 'ADAS13', 'ADASQ4', 'MMSE', 'RAVLT_immediate', 'RAVLT_learning', 'RAVLT_perc_forgetting', 'LDELTOTAL', 'TRABSCOR', 'FAQ', 'MOCA', 'EcogPtMem', 'EcogPtLang', 'EcogPtVisspat', 'EcogPtPlan', 'EcogPtOrgan', 'EcogPtDivatt', 'EcogPtTotal', 'EcogSPMem', 'EcogSPLang', 'EcogSPVisspat', 'EcogSPPlan', '…
5	ClinicalClinical_Cong_Genes_SNPs_results	AdaBoost	Lasso	0	['ABHD13_exp', 'ABHD4_exp', 'ABHD6_exp', 'ACSL3_exp', 'ACTR3B_exp', 'ACVR1C_exp', 'ADPGK_exp', 'AHCY_exp', 'ALPK1_exp', 'ANXA4_exp', 'ARFIP2_exp', 'ARHGAP21_exp', 'ASPH_exp', 'ATP6V0C_exp', 'AVPI1_exp', 'BBC3_exp', 'BCL7A_exp', 'C1QA_exp', 'CA5B_exp', 'CABIN1_exp', 'CARD8_exp', 'CCR1_exp', 'CD300C_exp', 'CD47_exp', 'CD59_exp', 'CEBPE_exp', 'CFP_exp', 'CKAP5_exp', 'CKS1B_exp', 'CLDND1_exp', 'CLEC4…
6	ClinicalClinical_Cong_Genes_SNPs_results	AdaBoost	Lasso	1	['ABCA2_exp', 'ABHD6_exp', 'ACOX3_exp', 'ACTR3B_exp', 'ADPGK_exp', 'ALPK1_exp', 'AMOT_exp', 'ANKRD27_exp', 'ANXA1_exp', 'AOC3_exp', 'AQR_exp', 'ARPC5L_exp', 'ASPH_exp', 'ASPSCR1_exp', 'ATP11C_exp', 'AVPI1_exp', 'B3GNT8_exp', 'BBC3_exp', 'BCL7A_exp', 'C1QA_exp', 'CA5B_exp', 'CABIN1_exp', 'CARD9_exp', 'CCR1_exp', 'CD300C_exp', 'CD320_exp', 'CD47_exp', 'CD59_exp', 'CEBPE_exp', 'CKAP5_exp', 'CLDND1_e…
7	ClinicalClinical_Cong_Genes_SNPs_results	AdaBoost	Lasso	2	['ABCA2_exp', 'ABHD13_exp', 'ABHD4_exp', 'ACOX3_exp', 'ACTR3B_exp', 'ACVR1C_exp', 'ADNP_exp', 'ADPGK_exp', 'AHCY_exp', 'ALPK1_exp', 'AMOT_exp', 'AOC3_exp', 'AP1B1_exp', 'AQR_exp', 'ARFIP2_exp', 'ATP11C_exp', 'ATP6V0C_exp', 'BCL7A_exp', 'C1QA_exp', 'CA5B_exp', 'CABIN1_exp', 'CARD8_exp', 'CARD9_exp', 'CCR1_exp', 'CD47_exp', 'CD59_exp', 'CFP_exp', 'CKAP5_exp', 'CLDND1_exp', 'CLEC4E_exp', 'CLEC5A_exp…
8	ClinicalClinical_Cong_Genes_SNPs_results	AdaBoost	Lasso	3	['ABHD4_exp', 'ACOX3_exp', 'ACVR1C_exp', 'ADPGK_exp', 'AHCY_exp', 'ALPK1_exp', 'ANKRD27_exp', 'AOC3_exp', 'AP1B1_exp', 'ASPH_exp', 'ATP11C_exp', 'AVPI1_exp', 'BBC3_exp', 'BST2_exp', 'C1QA_exp', 'CA5B_exp', 'CARD8_exp', 'CARD9_exp', 'CCDC127_exp', 'CCR1_exp', 'CD300C_exp', 'CD320_exp', 'CD47_exp', 'CD59_exp', 'CEBPE_exp', 'CKAP5_exp', 'CLIC2_exp', 'CMTM7_exp', 'CPEB3_exp', 'CREBBP_exp', 'CYBA_exp'…
9	ClinicalClinical_Cong_Genes_SNPs_results	AdaBoost	Lasso	4	['AQR_exp', 'ARPC5L_exp', 'ATP11C_exp', 'C1QA_exp', 'CA5B_exp', 'CARD8_exp', 'CCR1_exp', 'CD59_exp', 'CLEC5A_exp', 'CLIC2_exp', 'CYP4V2_exp', 'DCK_exp', 'DEFA4_exp', 'DEGS1_exp', 'ERLIN2_exp', 'ESRRA_exp', 'ETV3_exp', 'FCER1A_exp', 'FLT3LG_exp', 'FPR2_exp', 'FRYL_exp', 'GTF2H3_exp', 'HMGCS1_exp', 'HTRA1_exp', 'IL18RAP_exp', 'INTS7_exp', 'IRAK4_exp', 'ITM2C_exp', 'KIAA0319L_exp', 'LPGAT1_exp', 'LR…
10	ClinicalClinical_Cong_Genes_SNPs_results	AdaBoost	MI	0	['AOC3_exp', 'ATP11C_exp', 'FAM76A_exp', 'FASLG_exp', 'FBXL15_exp', 'FPR2_exp', 'GNAL_exp', 'LPGAT1_exp', 'MCTP2_exp', 'PELI2_exp', 'PTER_exp', 'RIF1_exp', 'STXBP4_exp', 'VEGFB_exp', 'AGE', 'FDG', 'CDRSB', 'ADAS11', 'ADAS13', 'ADASQ4', 'MMSE', 'RAVLT_immediate', 'RAVLT_learning', 'RAVLT_perc_forgetting', 'LDELTOTAL', 'TRABSCOR', 'FAQ', 'MOCA', 'EcogPtMem', 'EcogPtLang', 'EcogPtVisspat', 'EcogPtPl…
11	ClinicalClinical_Cong_Genes_SNPs_results	AdaBoost	MI	1	['ANXA1_exp', 'ATP11C_exp', 'CYP4F3_exp', 'E2F4_exp', 'FCER1A_exp', 'FLT3LG_exp', 'FRYL_exp', 'GLT8D1_exp', 'ITM2C_exp', 'MAP1A_exp', 'MCTP2_exp', 'MTMR9_exp', 'NMNAT1_exp', 'PANK2_exp', 'PGM2L1_exp', 'PTK2_exp', 'REST_exp', 'RGS10_exp', 'SLC25A45_exp', 'SLC2A4RG_exp', 'UBR4_exp', 'UPB1_exp', 'ZBTB38_exp', 'ZW10_exp', 'APOE4', 'AV45', 'CDRSB', 'ADAS11', 'ADAS13', 'ADASQ4', 'MMSE', 'RAVLT_immediat…
12	ClinicalClinical_Cong_Genes_SNPs_results	AdaBoost	MI	2	['ATP11C_exp', 'CPEB2_exp', 'CXCL16_exp', 'DEFA4_exp', 'IRAK4_exp', 'KCNK3_exp', 'MCTP2_exp', 'PGM1_exp', 'PTK2_exp', 'QRICH1_exp', 'REST_exp', 'SLC22A15_exp', 'VEGFB_exp', 'AGE', 'FDG', 'AV45', 'CDRSB', 'ADAS11', 'ADAS13', 'ADASQ4', 'MMSE', 'RAVLT_immediate', 'RAVLT_perc_forgetting', 'LDELTOTAL', 'TRABSCOR', 'FAQ', 'MOCA', 'EcogPtMem', 'EcogPtLang', 'EcogPtVisspat', 'EcogPtPlan', 'EcogPtOrgan', …
13	ClinicalClinical_Cong_Genes_SNPs_results	AdaBoost	MI	3	['ABCA2_exp', 'CYBA_exp', 'DAPK3_exp', 'DCK_exp', 'DEGS1_exp', 'E2F4_exp', 'FAM91A1_exp', 'FBXL15_exp', 'FCER1A_exp', 'FPR2_exp', 'GNAL_exp', 'JAK3_exp', 'KCNK3_exp', 'LILRA4_exp', 'LTBP1_exp', 'MCTP2_exp', 'MOSPD3_exp', 'NAMPT_exp', 'PELI2_exp', 'PGM2L1_exp', 'PTK2_exp', 'REST_exp', 'SAP130_exp', 'SLC22A15_exp', 'SLC2A4RG_exp', 'SNRPA_exp', 'SPTLC2_exp', 'AGE', 'APOE4', 'FDG', 'AV45', 'CDRSB', '…
14	ClinicalClinical_Cong_Genes_SNPs_results	AdaBoost	MI	4	['ATP11C_exp', 'CYP4F3_exp', 'FAM91A1_exp', 'FASLG_exp', 'FBXL15_exp', 'HMGCS1_exp', 'IFNGR2_exp', 'JAK3_exp', 'PTER_exp', 'REST_exp', 'AGE', 'APOE4', 'FDG', 'AV45', 'CDRSB', 'ADAS11', 'ADAS13', 'ADASQ4', 'MMSE', 'RAVLT_immediate', 'RAVLT_perc_forgetting', 'LDELTOTAL', 'TRABSCOR', 'FAQ', 'MOCA', 'EcogPtMem', 'EcogPtLang', 'EcogPtVisspat', 'EcogPtPlan', 'EcogPtDivatt', 'EcogPtTotal', 'EcogSPMem', …
15	ClinicalClinical_Cong_Genes_SNPs_results	SVM	Lasso	0	['ARFIP2_exp', 'CA5B_exp', 'CYP4V2_exp', 'FPR2_exp', 'INTS7_exp', 'LRP1_exp', 'MXD4_exp', 'NMNAT1_exp', 'PPP1R3E_exp', 'PTPRJ_exp', 'REST_exp', 'RNF25_exp', 'SDCCAG8_exp', 'STAG3_exp', 'TMCO1_exp', 'UPB1_exp', 'VEGFB_exp', 'YWHAB_exp', 'AGE', 'CDRSB', 'MMSE', 'LDELTOTAL', 'FAQ', 'EcogPtMem', 'EcogSPMem', 'EcogSPVisspat', 'EcogSPPlan', 'WholeBrain', 'Fusiform', 'rs1328179_T', 'rs1495813_A']
16	ClinicalClinical_Cong_Genes_SNPs_results	SVM	Lasso	1	['ACTR3B_exp', 'ASPH_exp', 'CLDND1_exp', 'CYP4V2_exp', 'DHRS7B_exp', 'EXOC7_exp', 'FLT3LG_exp', 'FRYL_exp', 'HMGCS1_exp', 'ITM2C_exp', 'REST_exp', 'RSC1A1_exp', 'SLC2A4RG_exp', 'TMCO1_exp', 'UBTD1_exp', 'UPB1_exp', 'ZBTB38_exp', 'CDRSB', 'MMSE', 'LDELTOTAL', 'FAQ', 'EcogPtMem', 'EcogSPMem', 'EcogSPVisspat', 'EcogSPDivatt', 'Entorhinal', 'rs1328179_T', 'rs16889565_G']
17	ClinicalClinical_Cong_Genes_SNPs_results	SVM	Lasso	2	['C1QA_exp', 'CA5B_exp', 'CLIC2_exp', 'CYP4V2_exp', 'DCK_exp', 'DENND4A_exp', 'GNAL_exp', 'INTS7_exp', 'LRP1_exp', 'PPP1R3E_exp', 'RNF25_exp', 'RSC1A1_exp', 'S100A13_exp', 'STAG3_exp', 'TM7SF2_exp', 'UPB1_exp', 'ZNF282_exp', 'AGE', 'CDRSB', 'ADAS13', 'LDELTOTAL', 'FAQ', 'EcogPtMem', 'EcogPtLang', 'EcogSPMem', 'EcogSPVisspat']
18	ClinicalClinical_Cong_Genes_SNPs_results	SVM	Lasso	3	['ATP11C_exp', 'CA5B_exp', 'CD59_exp', 'CKAP5_exp', 'INTS7_exp', 'ITM2C_exp', 'MCTS1_exp', 'MXD4_exp', 'PITPNA_exp', 'PPP1R3E_exp', 'PTPRJ_exp', 'RAB28_exp', 'RGPD4_exp', 'RNF25_exp', 'SERINC3_exp', 'SLC2A4RG_exp', 'STAG3_exp', 'TM7SF2_exp', 'AGE', 'CDRSB', 'MMSE', 'LDELTOTAL', 'FAQ', 'EcogPtMem', 'EcogPtLang', 'EcogSPMem', 'EcogSPVisspat', 'EcogSPDivatt', 'MidTemp', 'rs6838005_T']
19	ClinicalClinical_Cong_Genes_SNPs_results	SVM	Lasso	4	['ATP11C_exp', 'C1QA_exp', 'CA5B_exp', 'CARD8_exp', 'CLIC2_exp', 'DCK_exp', 'DEGS1_exp', 'FLT3LG_exp', 'FPR2_exp', 'ITM2C_exp', 'LRP1_exp', 'PPP1R3E_exp', 'PTER_exp', 'PTPRJ_exp', 'RNF25_exp', 'RSC1A1_exp', 'TLR2_exp', 'AGE', 'CDRSB', 'MMSE', 'LDELTOTAL', 'FAQ', 'EcogPtMem', 'EcogSPMem', 'EcogSPVisspat', 'EcogSPPlan']
20	Clinical_Cong_Genes_results	AdaBoost	Chi	0	['ASPH_exp', 'LPGAT1_exp', 'MCTP2_exp', 'NMNAT1_exp', 'SNX11_exp', 'AGE', 'APOE4', 'FDG', 'AV45', 'CDRSB', 'ADAS11', 'ADAS13', 'ADASQ4', 'MMSE', 'RAVLT_immediate', 'RAVLT_learning', 'LDELTOTAL', 'TRABSCOR', 'FAQ', 'MOCA', 'EcogPtMem', 'EcogPtLang', 'EcogPtVisspat', 'EcogPtPlan', 'EcogPtOrgan', 'EcogPtDivatt', 'EcogPtTotal', 'EcogSPMem', 'EcogSPLang', 'EcogSPVisspat', 'EcogSPPlan', 'EcogSPOrgan', …
21	Clinical_Cong_Genes_results	AdaBoost	Chi	1	['ABCA2_exp', 'ABHD6_exp', 'ANXA1_exp', 'AP1B1_exp', 'ASPH_exp', 'ASPSCR1_exp', 'BCL7A_exp', 'CCDC127_exp', 'CD320_exp', 'CEBPE_exp', 'CPEB2_exp', 'CYP4F3_exp', 'ETV3_exp', 'FAM98A_exp', 'FLT3LG_exp', 'GCDH_exp', 'GLT8D1_exp', 'IFNGR2_exp', 'IFRD2_exp', 'ITM2C_exp', 'LILRA4_exp', 'LPGAT1_exp', 'MAGED1_exp', 'MAP1A_exp', 'MCTP2_exp', 'NAMPT_exp', 'NCF2_exp', 'NCF4_exp', 'NMNAT1_exp', 'NSMCE1_exp',…
22	Clinical_Cong_Genes_results	AdaBoost	Chi	2	['ASPH_exp', 'ASPSCR1_exp', 'CARD9_exp', 'CEBPE_exp', 'CYP4F3_exp', 'ITM2C_exp', 'LPGAT1_exp', 'MAP1A_exp', 'MCTP2_exp', 'NMNAT1_exp', 'PRDM1_exp', 'REPIN1_exp', 'RIMS3_exp', 'RRAS_exp', 'SLC22A15_exp', 'SLC2A4RG_exp', 'SNX11_exp', 'TMEM86A_exp', 'TNFSF10_exp', 'ZNF12_exp', 'AGE', 'APOE4', 'FDG', 'AV45', 'CDRSB', 'ADAS11', 'ADAS13', 'ADASQ4', 'MMSE', 'RAVLT_immediate', 'RAVLT_learning', 'RAVLT_pe…
23	Clinical_Cong_Genes_results	AdaBoost	Chi	3	['ABHD13_exp', 'ABHD6_exp', 'AOC3_exp', 'AP1B1_exp', 'ASPH_exp', 'BBC3_exp', 'C1QA_exp', 'CPEB2_exp', 'DEFA4_exp', 'DEGS1_exp', 'DEK_exp', 'ETV3_exp', 'FHIT_exp', 'FRYL_exp', 'GCDH_exp', 'GMDS_exp', 'IFRD2_exp', 'ITM2C_exp', 'KBTBD8_exp', 'LATS2_exp', 'LPGAT1_exp', 'MAGED1_exp', 'MAP1A_exp', 'MCTP2_exp', 'NAMPT_exp', 'NANP_exp', 'NMNAT1_exp', 'PELP1_exp', 'PPP1R3D_exp', 'PRDM1_exp', 'PTER_exp', '…
24	Clinical_Cong_Genes_results	AdaBoost	Chi	4	['NMNAT1_exp', 'RIMS3_exp', 'SNX11_exp', 'TMEM86A_exp', 'AGE', 'APOE4', 'FDG', 'AV45', 'CDRSB', 'ADAS11', 'ADAS13', 'ADASQ4', 'MMSE', 'RAVLT_immediate', 'RAVLT_learning', 'RAVLT_perc_forgetting', 'LDELTOTAL', 'TRABSCOR', 'FAQ', 'MOCA', 'EcogPtMem', 'EcogPtLang', 'EcogPtVisspat', 'EcogPtPlan', 'EcogPtOrgan', 'EcogPtDivatt', 'EcogPtTotal', 'EcogSPMem', 'EcogSPLang', 'EcogSPVisspat', 'EcogSPPlan', '…
25	Clinical_Cong_Genes_results	AdaBoost	Lasso	0	['ABHD13_exp', 'ABHD6_exp', 'ACSL3_exp', 'ADAM28_exp', 'AHCY_exp', 'ANKRD27_exp', 'ANXA4_exp', 'AP1B1_exp', 'AQR_exp', 'ARFIP2_exp', 'ARHGAP21_exp', 'ATP11C_exp', 'AVPI1_exp', 'BBC3_exp', 'BCL7A_exp', 'BST2_exp', 'C1QA_exp', 'CA5B_exp', 'CARD8_exp', 'CD47_exp', 'CD59_exp', 'CKAP5_exp', 'CKS1B_exp', 'CLDND1_exp', 'CLIC2_exp', 'CMTM7_exp', 'CPEB3_exp', 'CREBBP_exp', 'CSF3R_exp', 'CTSW_exp', 'CYBA_e…
26	Clinical_Cong_Genes_results	AdaBoost	Lasso	1	['ABHD13_exp', 'ABHD6_exp', 'ACSL3_exp', 'ACTR3B_exp', 'ADAM28_exp', 'ADPGK_exp', 'AMOT_exp', 'ANXA1_exp', 'ARFIP2_exp', 'ARPC5L_exp', 'ASPH_exp', 'ATP11C_exp', 'BBC3_exp', 'BCL7A_exp', 'BST2_exp', 'C1QA_exp', 'CA5B_exp', 'CARD9_exp', 'CCR1_exp', 'CD320_exp', 'CD47_exp', 'CD59_exp', 'CKAP5_exp', 'CLDND1_exp', 'CLEC4E_exp', 'CLEC5A_exp', 'CLIP4_exp', 'CPEB3_exp', 'CRK_exp', 'CYP4F3_exp', 'CYP4V2_e…
27	Clinical_Cong_Genes_results	AdaBoost	Lasso	2	['ABHD6_exp', 'AMOT_exp', 'C1QA_exp', 'CA5B_exp', 'CARD9_exp', 'CLIC2_exp', 'CYP4V2_exp', 'DCK_exp', 'DEGS1_exp', 'DENND4A_exp', 'DOCK8_exp', 'ESRRA_exp', 'FPR2_exp', 'GNAL_exp', 'INTS7_exp', 'JUND_exp', 'LPGAT1_exp', 'LRP1_exp', 'LRRN3_exp', 'LYAR_exp', 'MAPK3_exp', 'MMRN1_exp', 'OGG1_exp', 'PELI2_exp', 'PPP1R3E_exp', 'PTER_exp', 'PTPRJ_exp', 'RAB34_exp', 'REPIN1_exp', 'RNF25_exp', 'RRAS_exp', '…
28	Clinical_Cong_Genes_results	AdaBoost	Lasso	3	['ABHD13_exp', 'ABHD4_exp', 'ABHD6_exp', 'ALPK1_exp', 'ANKRD27_exp', 'ANXA1_exp', 'AOC3_exp', 'ARHGAP21_exp', 'ASPH_exp', 'ATP11C_exp', 'AVPI1_exp', 'BCL7A_exp', 'BST2_exp', 'C1QA_exp', 'CA5B_exp', 'CARD8_exp', 'CCR1_exp', 'CD300C_exp', 'CD47_exp', 'CD59_exp', 'CKAP5_exp', 'CMTM7_exp', 'CPEB3_exp', 'CREBBP_exp', 'CRK_exp', 'CYP4F3_exp', 'CYP4V2_exp', 'DEGS1_exp', 'DENND4A_exp', 'DHRS7B_exp', 'EXO…
29	Clinical_Cong_Genes_results	AdaBoost	Lasso	4	['ABHD13_exp', 'ABHD4_exp', 'ABHD6_exp', 'ACSL3_exp', 'ACTR3B_exp', 'ADNP_exp', 'ADPGK_exp', 'ALPK1_exp', 'ANKRD27_exp', 'ANXA4_exp', 'AOC3_exp', 'AP1B1_exp', 'ARFIP2_exp', 'ARHGAP21_exp', 'ASPH_exp', 'ASPHD2_exp', 'ATP11C_exp', 'ATP6V0C_exp', 'AVPI1_exp', 'BBC3_exp', 'BCL7A_exp', 'BST2_exp', 'C1QA_exp', 'CA5B_exp', 'CABIN1_exp', 'CARD8_exp', 'CCDC127_exp', 'CCR1_exp', 'CD300C_exp', 'CD320_exp', …
30	Clinical_Cong_Genes_results	AdaBoost	MI	0	['AHCY_exp', 'ANXA1_exp', 'AOC3_exp', 'ASPHD2_exp', 'ASPSCR1_exp', 'ATP11C_exp', 'BST2_exp', 'CCR1_exp', 'CD59_exp', 'CFP_exp', 'CXCL16_exp', 'CYBA_exp', 'DAPK3_exp', 'DEFA4_exp', 'DEGS1_exp', 'EDF1_exp', 'FAM76A_exp', 'FASLG_exp', 'FBXL15_exp', 'FBXO4_exp', 'FCER1A_exp', 'FLT3LG_exp', 'FPR2_exp', 'FRYL_exp', 'GCNT1_exp', 'GNAL_exp', 'GNG11_exp', 'HMGCS1_exp', 'HRAS_exp', 'IFNGR2_exp', 'IQSEC2_ex…
31	Clinical_Cong_Genes_results	AdaBoost	MI	1	['ACSL3_exp', 'ANXA1_exp', 'ATP11C_exp', 'BBC3_exp', 'CLDND1_exp', 'CMTM7_exp', 'CPEB2_exp', 'CRK_exp', 'CSF3R_exp', 'CXCL16_exp', 'CYP4F3_exp', 'DEGS1_exp', 'E2F4_exp', 'FBXL15_exp', 'FCER1A_exp', 'FLT3LG_exp', 'FRYL_exp', 'GCNT1_exp', 'GLT8D1_exp', 'GNA15_exp', 'GNAL_exp', 'IFRD2_exp', 'ITM2C_exp', 'KCNK3_exp', 'LPGAT1_exp', 'MAP1A_exp', 'MCTP2_exp', 'MTMR9_exp', 'NCF2_exp', 'NHSL2_exp', 'NMNAT…
32	Clinical_Cong_Genes_results	AdaBoost	MI	2	['ACOX3_exp', 'ATP11C_exp', 'CMTM7_exp', 'CPEB2_exp', 'CXCL16_exp', 'DAPK3_exp', 'DEFA4_exp', 'EDF1_exp', 'FBXL15_exp', 'FRAT1_exp', 'GDPD5_exp', 'HM13_exp', 'IL18RAP_exp', 'IRAK4_exp', 'KCNK3_exp', 'LILRA4_exp', 'LIMS1_exp', 'LPGAT1_exp', 'MAP1A_exp', 'MCTP2_exp', 'MR1_exp', 'MTMR9_exp', 'NANP_exp', 'PGM1_exp', 'PTER_exp', 'PTK2_exp', 'QRICH1_exp', 'REST_exp', 'SLC22A15_exp', 'SLC2A4RG_exp', 'SN…
33	Clinical_Cong_Genes_results	AdaBoost	MI	3	['ABCA2_exp', 'ACSL3_exp', 'AOC3_exp', 'ATP11C_exp', 'BCL7A_exp', 'CD59_exp', 'CPEB3_exp', 'CYBA_exp', 'DAPK3_exp', 'DCK_exp', 'DEGS1_exp', 'E2F4_exp', 'F8_exp', 'FAM91A1_exp', 'FASLG_exp', 'FAU_exp', 'FBXL15_exp', 'FCER1A_exp', 'FLT3LG_exp', 'FPR2_exp', 'FRYL_exp', 'GCDH_exp', 'GNAL_exp', 'GTF2H3_exp', 'HRAS_exp', 'IFNGR2_exp', 'JAK3_exp', 'KCNK3_exp', 'LILRA4_exp', 'LPGAT1_exp', 'LTBP1_exp', 'M…
34	Clinical_Cong_Genes_results	AdaBoost	MI	4	['ATP11C_exp', 'CYP4F3_exp', 'FAM91A1_exp', 'FASLG_exp', 'FBXL15_exp', 'FLT3LG_exp', 'HMGCS1_exp', 'HRAS_exp', 'IFNGR2_exp', 'JAK3_exp', 'LTBP1_exp', 'MNT_exp', 'PHF21A_exp', 'PTER_exp', 'REST_exp', 'AGE', 'AV45', 'CDRSB', 'ADAS11', 'ADAS13', 'ADASQ4', 'MMSE', 'RAVLT_immediate', 'RAVLT_learning', 'RAVLT_forgetting', 'RAVLT_perc_forgetting', 'LDELTOTAL', 'TRABSCOR', 'FAQ', 'MOCA', 'EcogPtMem', 'Ec…
35	Clinical_Cong_Genes_results	SVM	Lasso	0	['ABHD6_exp', 'C1QA_exp', 'CA5B_exp', 'CARD8_exp', 'CD59_exp', 'CPEB3_exp', 'CYP4V2_exp', 'ERLIN2_exp', 'FPR2_exp', 'FRAT1_exp', 'GLT8D1_exp', 'INTS7_exp', 'LCORL_exp', 'LPGAT1_exp', 'MXD4_exp', 'PPP1R3E_exp', 'PTER_exp', 'PTPRJ_exp', 'RNF25_exp', 'SDCCAG8_exp', 'STAG3_exp', 'SUMF1_exp', 'UPB1_exp', 'VEGFB_exp', 'YWHAB_exp', 'AGE', 'CDRSB', 'ADAS11', 'MMSE', 'LDELTOTAL', 'FAQ', 'EcogPtMem', 'Ecog…
36	Clinical_Cong_Genes_results	SVM	Lasso	1	['ABHD6_exp', 'ACTR3B_exp', 'AMOT_exp', 'ANXA1_exp', 'ASPH_exp', 'CD59_exp', 'CYP4V2_exp', 'DHRS7B_exp', 'NCF4_exp', 'OGG1_exp', 'PPP1R3E_exp', 'PTPRJ_exp', 'RAB28_exp', 'RNF135_exp', 'RSC1A1_exp', 'STAG3_exp', 'TM7SF2_exp', 'TMCO1_exp', 'UPB1_exp', 'ZBTB38_exp', 'AGE', 'CDRSB', 'MMSE', 'RAVLT_immediate', 'LDELTOTAL', 'FAQ', 'EcogPtMem', 'EcogSPMem', 'EcogSPVisspat', 'EcogSPDivatt', 'Entorhinal']
37	Clinical_Cong_Genes_results	SVM	Lasso	2	['C1QA_exp', 'CA5B_exp', 'CARD9_exp', 'CYP4V2_exp', 'DCK_exp', 'DEGS1_exp', 'DENND4A_exp', 'GNAL_exp', 'INTS7_exp', 'OGG1_exp', 'PTER_exp', 'REPIN1_exp', 'RNF25_exp', 'RSC1A1_exp', 'S100A13_exp', 'SNX11_exp', 'STAB1_exp', 'STAG3_exp', 'STK19_exp', 'TM7SF2_exp', 'UPB1_exp', 'AGE', 'CDRSB', 'ADAS13', 'MMSE', 'LDELTOTAL', 'FAQ', 'EcogPtMem', 'EcogPtLang', 'EcogSPMem', 'EcogSPVisspat', 'WholeBrain']
38	Clinical_Cong_Genes_results	SVM	Lasso	3	['C1QA_exp', 'CA5B_exp', 'CCR1_exp', 'CD59_exp', 'CREBBP_exp', 'DEGS1_exp', 'FPR2_exp', 'GTF2H3_exp', 'INTS7_exp', 'MCTS1_exp', 'OGG1_exp', 'PITPNA_exp', 'PPP1R3E_exp', 'RAB28_exp', 'RGPD4_exp', 'RNF25_exp', 'SERINC3_exp', 'SLC2A4RG_exp', 'SNX11_exp', 'STAG3_exp', 'STK19_exp', 'TM7SF2_exp', 'UPB1_exp', 'VEGFB_exp', 'AGE', 'CDRSB', 'MMSE', 'RAVLT_immediate', 'LDELTOTAL', 'FAQ', 'EcogPtMem', 'EcogP…
39	Clinical_Cong_Genes_results	SVM	Lasso	4	['ATP11C_exp', 'C1QA_exp', 'CA5B_exp', 'CARD8_exp', 'CD59_exp', 'CYP4V2_exp', 'DCK_exp', 'DEGS1_exp', 'FCER1A_exp', 'FLT3LG_exp', 'FPR2_exp', 'INTS7_exp', 'KIAA0319L_exp', 'LCORL_exp', 'LPGAT1_exp', 'LRP1_exp', 'NT5DC1_exp', 'PFKL_exp', 'PPP1R3E_exp', 'PTER_exp', 'PTPRJ_exp', 'REPIN1_exp', 'RNF25_exp', 'RSC1A1_exp', 'SNX11_exp', 'STAG3_exp', 'UPB1_exp', 'VEGFB_exp', 'AGE', 'CDRSB', 'MMSE', 'RAVLT…
40	Clinical_Cong_SNPs_results	AdaBoost	Chi	0	['rs7519796_A', 'rs3771389_C', 'rs10176603_T', 'rs7618348_T', 'rs11733633_G', 'rs6838005_T', 'rs10068900_A', 'rs10044783_C', 'rs6569364_A', 'rs10101666_T', 'rs4837137_A', 'rs7999171_G', 'rs7320494_G', 'rs2339298_T', 'rs1479884_A', 'rs1495813_A', 'rs939720_C', 'rs6132022_G', 'rs2877347_C', 'rs2577322_T', 'APOE4', 'CDRSB', 'ADAS11', 'ADAS13', 'ADASQ4', 'MMSE', 'RAVLT_immediate', 'RAVLT_learning', '…
41	Clinical_Cong_SNPs_results	AdaBoost	Chi	1	['rs7519796_A', 'rs17430865_C', 'rs1328179_T', 'rs3771389_C', 'rs10176603_T', 'rs2577322_C', 'rs17068548_G', 'rs4290760_C', 'rs7618348_T', 'rs2286343_A', 'rs10031325_C', 'rs11733633_G', 'rs6838005_T', 'rs168825_T', 'rs10068900_A', 'rs10044783_C', 'rs4868468_A', 'rs6903956_A', 'rs6929400_C', 'rs7747741_G', 'rs11752811_T', 'rs13211072_T', 'rs6569364_A', 'rs13245564_A', 'rs10101666_T', 'rs4837137_A'…
42	Clinical_Cong_SNPs_results	AdaBoost	Chi	2	['rs7519796_A', 'rs628482_G', 'rs10888578_C', 'rs17430865_C', 'rs1328179_T', 'rs4953672_A', 'rs3771389_C', 'rs10176603_T', 'rs11680332_G', 'rs2577322_C', 'rs17068548_G', 'rs4290760_C', 'rs10804812_C', 'rs7618348_T', 'rs2286343_A', 'rs7679260_C', 'rs11733633_G', 'rs6838005_T', 'rs168825_T', 'rs10068900_A', 'rs10044783_C', 'rs6903956_A', 'rs6929400_C', 'rs13211072_T', 'rs6569364_A', 'rs13245564_A',…
43	Clinical_Cong_SNPs_results	AdaBoost	Chi	3	['rs7519796_A', 'rs10888578_C', 'rs1328179_T', 'rs3771389_C', 'rs10176603_T', 'rs793291_A', 'rs4290760_C', 'rs10804812_C', 'rs7618348_T', 'rs2286343_A', 'rs7679260_C', 'rs13135230_A', 'rs10031325_C', 'rs11733633_G', 'rs6838005_T', 'rs10068900_A', 'rs10044783_C', 'rs6903956_A', 'rs6929400_C', 'rs9381936_C', 'rs17745021_C', 'rs13211072_T', 'rs6569364_A', 'rs13245564_A', 'rs7807731_C', 'rs10101666_T…
44	Clinical_Cong_SNPs_results	AdaBoost	Chi	4	['rs7519796_A', 'rs17430865_C', 'rs1328179_T', 'rs3771389_C', 'rs10176603_T', 'rs4290760_C', 'rs10804812_C', 'rs7618348_T', 'rs2286343_A', 'rs7679260_C', 'rs11733633_G', 'rs2725790_C', 'rs6838005_T', 'rs168825_T', 'rs10068900_A', 'rs10044783_C', 'rs4868468_A', 'rs6903956_A', 'rs9296691_T', 'rs11752811_T', 'rs13211072_T', 'rs6569364_A', 'rs13245564_A', 'rs10101666_T', 'rs4837137_A', 'rs11253696_A'…
45	Clinical_Cong_SNPs_results	AdaBoost	Lasso	0	['rs7519796_A', 'rs7413155_A', 'rs6695731_C', 'rs10888578_C', 'rs1891265_G', 'rs1328179_T', 'rs4953672_A', 'rs3771389_C', 'rs10176603_T', 'rs2697303_A', 'rs11680332_G', 'rs4472075_A', 'rs2577322_C', 'rs793291_A', 'rs4290760_C', 'rs11922179_C', 'rs7618348_T', 'rs16864809_T', 'rs4689705_T', 'rs7679260_C', 'rs10222715_G', 'rs10031325_C', 'rs11733633_G', 'rs2725790_C', 'rs6838005_T', 'rs10068900_A', …
46	Clinical_Cong_SNPs_results	AdaBoost	Lasso	1	['rs1328179_T', 'rs4290760_C', 'rs10031325_C', 'rs6838005_T', 'rs9296691_T', 'rs16889565_G', 'rs3812568_A', 'rs1479884_A', 'rs6114605_G', 'AGE', 'CDRSB', 'ADAS11', 'MMSE', 'RAVLT_immediate', 'RAVLT_learning', 'LDELTOTAL', 'FAQ', 'EcogPtMem', 'EcogPtLang', 'EcogSPMem', 'EcogSPVisspat', 'EcogSPPlan', 'Hippocampus', 'Entorhinal', 'race__Am Indian/Alaskan']
47	Clinical_Cong_SNPs_results	AdaBoost	Lasso	2	['rs17345545_C', 'rs7519796_A', 'rs628482_G', 'rs6695731_C', 'rs10888578_C', 'rs1891265_G', 'rs17430865_C', 'rs911892_T', 'rs1328179_T', 'rs4953672_A', 'rs3771389_C', 'rs10176603_T', 'rs11680332_G', 'rs17068548_G', 'rs10804812_C', 'rs7618348_T', 'rs16864809_T', 'rs2286343_A', 'rs7679260_C', 'rs13135230_A', 'rs10222715_G', 'rs10031325_C', 'rs2309777_G', 'rs6838005_T', 'rs10068900_A', 'rs10044783_C…
48	Clinical_Cong_SNPs_results	AdaBoost	Lasso	3	['rs7519796_A', 'rs6695731_C', 'rs1186685_C', 'rs911892_T', 'rs1328179_T', 'rs12988856_T', 'rs4953672_A', 'rs3771389_C', 'rs10176603_T', 'rs11680332_G', 'rs4472075_A', 'rs17068548_G', 'rs16864809_T', 'rs10031325_C', 'rs2309777_G', 'rs6838005_T', 'rs10068900_A', 'rs10044783_C', 'rs4868468_A', 'rs6903956_A', 'rs7747741_G', 'rs9296691_T', 'rs13211072_T', 'rs9389952_T', 'rs799447_T', 'rs9410486_G', '…
49	Clinical_Cong_SNPs_results	AdaBoost	Lasso	4	['rs9296691_T', 'rs1479884_A', 'rs268909_C', 'AGE', 'CDRSB', 'ADAS11', 'MMSE', 'RAVLT_immediate', 'RAVLT_learning', 'LDELTOTAL', 'FAQ', 'EcogPtMem', 'EcogPtLang', 'EcogSPMem', 'EcogSPVisspat', 'EcogSPPlan']
50	Clinical_Cong_SNPs_results	AdaBoost	MI	0	['rs1186685_C', 'rs1328179_T', 'rs12988856_T', 'rs11680332_G', 'rs2286343_A', 'rs13135230_A', 'rs2725790_C', 'rs168825_T', 'rs11768384_G', 'rs2208322_G', 'rs7206002_G', 'rs1495813_A', 'AGE', 'APOE4', 'FDG', 'AV45', 'CDRSB', 'ADAS11', 'ADAS13', 'ADASQ4', 'MMSE', 'RAVLT_immediate', 'RAVLT_learning', 'RAVLT_perc_forgetting', 'LDELTOTAL', 'TRABSCOR', 'FAQ', 'MOCA', 'EcogPtMem', 'EcogPtLang', 'EcogPtV…
51	Clinical_Cong_SNPs_results	AdaBoost	MI	1	['rs6695731_C', 'rs10888578_C', 'rs1186685_C', 'rs17430865_C', 'rs911892_T', 'rs4953672_A', 'rs3771389_C', 'rs2697303_A', 'rs4472075_A', 'rs2577322_C', 'rs4290760_C', 'rs11922179_C', 'rs10804812_C', 'rs7618348_T', 'rs16864809_T', 'rs4689705_T', 'rs2725790_C', 'rs2309777_G', 'rs6838005_T', 'rs10068900_A', 'rs10044783_C', 'rs6903956_A', 'rs7747741_G', 'rs9381936_C', 'rs11752811_T', 'rs17745021_C', …
52	Clinical_Cong_SNPs_results	AdaBoost	MI	2	['rs7413155_A', 'rs628482_G', 'rs10888578_C', 'rs17430865_C', 'rs1328179_T', 'rs3771389_C', 'rs10176603_T', 'rs4472075_A', 'rs4290760_C', 'rs11922179_C', 'rs10804812_C', 'rs7618348_T', 'rs16864809_T', 'rs4689705_T', 'rs10068900_A', 'rs4868468_A', 'rs6929400_C', 'rs9381936_C', 'rs9296691_T', 'rs11752811_T', 'rs17745021_C', 'rs11768384_G', 'rs13245564_A', 'rs16889565_G', 'rs10793982_T', 'rs11253696…
53	Clinical_Cong_SNPs_results	AdaBoost	MI	3	['CDRSB', 'LDELTOTAL', 'FAQ', 'EcogPtMem', 'EcogSPMem', 'EcogSPVisspat', 'EcogSPDivatt', 'EcogSPTotal', 'mPACCdigit', 'mPACCtrailsB']
54	Clinical_Cong_SNPs_results	AdaBoost	MI	4	['rs7519796_A', 'rs7413155_A', 'rs628482_G', 'rs911892_T', 'rs3771389_C', 'rs11680332_G', 'rs7618348_T', 'rs16864809_T', 'rs4689705_T', 'rs10222715_G', 'rs4868468_A', 'rs6929400_C', 'rs11752811_T', 'rs17745021_C', 'rs6569364_A', 'rs871049_T', 'rs1945624_A', 'rs4964453_T', 'rs9595108_A', 'rs2305252_A', 'rs2339298_T', 'rs7342676_C', 'rs11869174_C', 'rs939720_C', 'rs344783_T', 'rs6116375_C', 'rs3625…
55	Clinical_Cong_SNPs_results	SVM	Lasso	0	['rs1328179_T', 'AGE', 'CDRSB', 'MMSE', 'RAVLT_immediate', 'LDELTOTAL', 'FAQ', 'EcogPtMem', 'EcogSPMem', 'EcogSPVisspat', 'Fusiform']
56	Clinical_Cong_SNPs_results	SVM	Lasso	1	['rs1328179_T', 'rs16889565_G', 'AGE', 'CDRSB', 'ADAS11', 'MMSE', 'RAVLT_immediate', 'LDELTOTAL', 'FAQ', 'EcogPtMem', 'EcogSPMem', 'EcogSPVisspat', 'EcogSPPlan', 'Entorhinal']
57	Clinical_Cong_SNPs_results	SVM	Lasso	2	['AGE', 'CDRSB', 'ADAS11', 'ADAS13', 'MMSE', 'RAVLT_immediate', 'LDELTOTAL', 'FAQ', 'EcogPtMem', 'EcogPtLang', 'EcogSPMem', 'MidTemp']
58	Clinical_Cong_SNPs_results	SVM	Lasso	3	['rs6838005_T', 'rs1479884_A', 'AGE', 'CDRSB', 'MMSE', 'RAVLT_immediate', 'RAVLT_learning', 'LDELTOTAL', 'FAQ', 'EcogPtMem', 'EcogPtLang', 'EcogSPMem', 'EcogSPVisspat', 'EcogSPDivatt', 'MidTemp']
59	Clinical_Cong_SNPs_results	SVM	Lasso	4	['rs1479884_A', 'AGE', 'CDRSB', 'MMSE', 'RAVLT_immediate', 'LDELTOTAL', 'FAQ', 'EcogPtMem', 'EcogSPMem', 'EcogSPVisspat', 'EcogSPPlan']
60	Clinical_Genes_results	AdaBoost	Chi	0	['ABCA2_exp', 'ABHD6_exp', 'AOC3_exp', 'ARPC5L_exp', 'ASPH_exp', 'ASPSCR1_exp', 'BCL7A_exp', 'CABIN1_exp', 'CCDC127_exp', 'CD320_exp', 'CEBPE_exp', 'CLEC5A_exp', 'CPEB2_exp', 'CRK_exp', 'CYP4F3_exp', 'DEFA4_exp', 'DEGS1_exp', 'EDF1_exp', 'ETV3_exp', 'FAM91A1_exp', 'FASLG_exp', 'FEN1_exp', 'FLT3LG_exp', 'GCDH_exp', 'GLT8D1_exp', 'GTF2H3_exp', 'IL1R2_exp', 'INTS7_exp', 'ITM2C_exp', 'LATS2_exp', 'LM…
61	Clinical_Genes_results	AdaBoost	Chi	1	['ABCA2_exp', 'ABHD6_exp', 'ASPH_exp', 'BCL7A_exp', 'CCDC127_exp', 'CEBPE_exp', 'CYP4F3_exp', 'GCDH_exp', 'GLT8D1_exp', 'IFNGR2_exp', 'ITM2C_exp', 'LPGAT1_exp', 'MAP1A_exp', 'MCTP2_exp', 'NCF2_exp', 'NMNAT1_exp', 'PELI2_exp', 'PPP1R3D_exp', 'PRDM1_exp', 'RRAS_exp', 'SERINC3_exp', 'SLC2A4RG_exp', 'SNRPA_exp', 'SNX11_exp', 'SPP1_exp', 'TM7SF2_exp', 'TMEM86A_exp', 'TNFSF10_exp', 'VEGFB_exp', 'AGE', …
62	Clinical_Genes_results	AdaBoost	Chi	2	['ABCA2_exp', 'ABHD6_exp', 'AOC3_exp', 'AP1B1_exp', 'ASPH_exp', 'ASPSCR1_exp', 'CARD9_exp', 'CEBPE_exp', 'CYP4F3_exp', 'ITM2C_exp', 'LPGAT1_exp', 'LTBP1_exp', 'MAP1A_exp', 'MCTP2_exp', 'NMNAT1_exp', 'PRDM1_exp', 'RAB34_exp', 'REPIN1_exp', 'RGS10_exp', 'RIMS3_exp', 'RRAS_exp', 'SLC22A15_exp', 'SLC2A4RG_exp', 'SMG1_exp', 'SNX11_exp', 'TMEM86A_exp', 'TNFSF10_exp', 'ZNF12_exp', 'AGE', 'APOE4', 'FDG',…
63	Clinical_Genes_results	AdaBoost	Chi	3	['ABHD13_exp', 'ABHD6_exp', 'AOC3_exp', 'ASPH_exp', 'CPEB2_exp', 'DEFA4_exp', 'DEGS1_exp', 'GCDH_exp', 'ITM2C_exp', 'LATS2_exp', 'LPGAT1_exp', 'MAP1A_exp', 'MCTP2_exp', 'NMNAT1_exp', 'PELP1_exp', 'PPP1R3D_exp', 'PRDM1_exp', 'RGPD4_exp', 'RGS10_exp', 'RRAS_exp', 'SLC22A15_exp', 'SLC2A4RG_exp', 'SNX11_exp', 'TM7SF2_exp', 'TMEM86A_exp', 'TNFSF10_exp', 'ZNF12_exp', 'AGE', 'APOE4', 'FDG', 'AV45', 'Ven…
64	Clinical_Genes_results	AdaBoost	Chi	4	['ASPH_exp', 'AVPI1_exp', 'CYP4F3_exp', 'DEFA4_exp', 'ETV3_exp', 'FASLG_exp', 'HEG1_exp', 'ITM2C_exp', 'LPGAT1_exp', 'LTBP1_exp', 'MAP1A_exp', 'MCTP2_exp', 'NCF2_exp', 'NMNAT1_exp', 'OSTF1_exp', 'PPP1R3D_exp', 'PRDM10_exp', 'REPIN1_exp', 'RGS10_exp', 'RIMS3_exp', 'RRAS_exp', 'SLC2A4RG_exp', 'SNX11_exp', 'ST5_exp', 'STAG3_exp', 'STK17B_exp', 'TMEM86A_exp', 'TNFSF10_exp', 'ZNF12_exp', 'AGE', 'APOE4…
65	Clinical_Genes_results	AdaBoost	Lasso	0	['ABCA2_exp', 'ABHD4_exp', 'ACOX3_exp', 'ACSL3_exp', 'ACVR1C_exp', 'ADAM28_exp', 'ADNP_exp', 'ADPGK_exp', 'ALPK1_exp', 'AMOT_exp', 'ANKRD27_exp', 'ANXA1_exp', 'ANXA4_exp', 'AP1B1_exp', 'AQR_exp', 'ARFIP2_exp', 'ARHGAP21_exp', 'ASPHD2_exp', 'ASPSCR1_exp', 'ATP11C_exp', 'ATP6V0C_exp', 'AVPI1_exp', 'B3GNT8_exp', 'BBC3_exp', 'BCL7A_exp', 'C1QA_exp', 'CA5B_exp', 'CARD8_exp', 'CARD9_exp', 'CCDC127_exp'…
66	Clinical_Genes_results	AdaBoost	Lasso	1	['ABHD4_exp', 'ABHD6_exp', 'ACOX3_exp', 'ACSL3_exp', 'ACTR3B_exp', 'ADAM28_exp', 'ALPK1_exp', 'AMOT_exp', 'ANKRD27_exp', 'ANXA1_exp', 'ANXA4_exp', 'AP1B1_exp', 'AQR_exp', 'ARHGAP21_exp', 'ASPH_exp', 'ASPHD2_exp', 'ATP11C_exp', 'ATP6V0C_exp', 'B3GNT8_exp', 'BBC3_exp', 'BCL7A_exp', 'BST2_exp', 'C1QA_exp', 'CABIN1_exp', 'CARD9_exp', 'CCDC127_exp', 'CCR1_exp', 'CD320_exp', 'CD47_exp', 'CD59_exp', 'CK…
67	Clinical_Genes_results	AdaBoost	Lasso	2	['ABHD4_exp', 'ABHD6_exp', 'ACOX3_exp', 'ACTR3B_exp', 'ALPK1_exp', 'AMOT_exp', 'ANKRD27_exp', 'ANXA1_exp', 'ANXA4_exp', 'AOC3_exp', 'AP1B1_exp', 'ASPH_exp', 'ASPHD2_exp', 'ASPSCR1_exp', 'B3GNT8_exp', 'BST2_exp', 'C1QA_exp', 'CA5B_exp', 'CABIN1_exp', 'CARD9_exp', 'CCR1_exp', 'CD47_exp', 'CD59_exp', 'CKAP5_exp', 'CKS1B_exp', 'CLEC5A_exp', 'CLIC2_exp', 'CTSW_exp', 'CYP4F3_exp', 'CYP4V2_exp', 'DEGS1_…
68	Clinical_Genes_results	AdaBoost	Lasso	3	['ABHD4_exp', 'ABHD6_exp', 'ACTR3B_exp', 'ADAM28_exp', 'ANKRD27_exp', 'ANXA4_exp', 'AOC3_exp', 'ARHGAP21_exp', 'ASPH_exp', 'ATP11C_exp', 'C1QA_exp', 'CA5B_exp', 'CCR1_exp', 'CD320_exp', 'CD47_exp', 'CD59_exp', 'CEBPE_exp', 'CLIC2_exp', 'DEGS1_exp', 'DENND4A_exp', 'DHRS7B_exp', 'EXOC7_exp', 'F8_exp', 'FBXO4_exp', 'FHIT_exp', 'FRAT1_exp', 'FRYL_exp', 'GCNT1_exp', 'GMDS_exp', 'GTF2H3_exp', 'HIST1H4B…
69	Clinical_Genes_results	AdaBoost	Lasso	4	['ABHD4_exp', 'ABHD6_exp', 'ACTR3B_exp', 'ADAM28_exp', 'AMOT_exp', 'AP1B1_exp', 'C1QA_exp', 'CA5B_exp', 'CARD8_exp', 'CD59_exp', 'CKS1B_exp', 'DCK_exp', 'DENND4A_exp', 'ETV3_exp', 'F8_exp', 'FASLG_exp', 'FBXL6_exp', 'FCER1A_exp', 'FLT3LG_exp', 'FOXN3_exp', 'FRYL_exp', 'GTF2H3_exp', 'IQSEC2_exp', 'ISCA1_exp', 'JAK3_exp', 'KIAA0319L_exp', 'LCORL_exp', 'LPGAT1_exp', 'LRIG1_exp', 'MXD4_exp', 'NCF2_ex…
70	Clinical_Genes_results	AdaBoost	MI	0	['ABHD6_exp', 'AHCY_exp', 'ANXA1_exp', 'AOC3_exp', 'ASPHD2_exp', 'ASPSCR1_exp', 'ATP11C_exp', 'BST2_exp', 'CCR1_exp', 'CD59_exp', 'CFP_exp', 'CLEC5A_exp', 'CPEB2_exp', 'CSF3R_exp', 'CYBA_exp', 'DAPK3_exp', 'DEFA4_exp', 'DEGS1_exp', 'E2F4_exp', 'EDF1_exp', 'F8_exp', 'FAM76A_exp', 'FASLG_exp', 'FBXL15_exp', 'FBXO4_exp', 'FCER1A_exp', 'FLT3LG_exp', 'FPR2_exp', 'FRYL_exp', 'GCDH_exp', 'GCNT1_exp', 'G…
71	Clinical_Genes_results	AdaBoost	MI	1	['ACSL3_exp', 'ANXA1_exp', 'ANXA4_exp', 'ATP11C_exp', 'BBC3_exp', 'BST2_exp', 'CLDND1_exp', 'CMTM7_exp', 'CPEB2_exp', 'CRK_exp', 'CSF3R_exp', 'CXCL16_exp', 'CYP4F3_exp', 'DEGS1_exp', 'E2F4_exp', 'FASLG_exp', 'FBXL15_exp', 'FCER1A_exp', 'FLT3LG_exp', 'FRYL_exp', 'GCNT1_exp', 'GLT8D1_exp', 'GNAL_exp', 'HIST1H4B_exp', 'IFRD2_exp', 'ITM2C_exp', 'KCNK3_exp', 'LPGAT1_exp', 'MAP1A_exp', 'MCTP2_exp', 'MT…
72	Clinical_Genes_results	AdaBoost	MI	2	['ABHD13_exp', 'ACOX3_exp', 'AMOT_exp', 'ANXA1_exp', 'AOC3_exp', 'AP1B1_exp', 'ATP11C_exp', 'BBC3_exp', 'BCL7A_exp', 'CARD8_exp', 'CARD9_exp', 'CCR1_exp', 'CEBPE_exp', 'CLDND1_exp', 'CLIC2_exp', 'CMTM7_exp', 'CORO2A_exp', 'CPEB2_exp', 'CXCL16_exp', 'CYBA_exp', 'CYP4F3_exp', 'DAPK3_exp', 'DEFA4_exp', 'EDF1_exp', 'FAM76A_exp', 'FASLG_exp', 'FBXL15_exp', 'FBXO4_exp', 'FGD3_exp', 'FLT3LG_exp', 'FRAT1…
73	Clinical_Genes_results	AdaBoost	MI	3	['ABCA2_exp', 'ACSL3_exp', 'AMOT_exp', 'AOC3_exp', 'ATP11C_exp', 'BBC3_exp', 'BCL7A_exp', 'CD300C_exp', 'CD47_exp', 'CD59_exp', 'CPEB3_exp', 'CXCL16_exp', 'CYBA_exp', 'DAPK3_exp', 'DCK_exp', 'DEGS1_exp', 'DGCR2_exp', 'E2F4_exp', 'F8_exp', 'FAM91A1_exp', 'FASLG_exp', 'FAU_exp', 'FBXL15_exp', 'FBXO4_exp', 'FCER1A_exp', 'FLT3LG_exp', 'FPR2_exp', 'FRYL_exp', 'GCDH_exp', 'GCNT1_exp', 'GNA15_exp', 'GNA…
74	Clinical_Genes_results	AdaBoost	MI	4	['ABCA2_exp', 'ANXA1_exp', 'AOC3_exp', 'ATP11C_exp', 'CD47_exp', 'CLDND1_exp', 'CPEB2_exp', 'CRK_exp', 'CYBA_exp', 'CYP4F3_exp', 'ENTPD4_exp', 'FAM91A1_exp', 'FASLG_exp', 'FBXL15_exp', 'FCER1A_exp', 'FGD3_exp', 'FLT3LG_exp', 'GNA15_exp', 'GTF2H3_exp', 'HMGCS1_exp', 'HRAS_exp', 'IFNGR2_exp', 'JAK3_exp', 'KCNK3_exp', 'LTBP1_exp', 'MCTP2_exp', 'MNT_exp', 'MTMR9_exp', 'NMNAT1_exp', 'PANK2_exp', 'PHF2…
75	Clinical_Genes_results	SVM	Lasso	0	['ABHD4_exp', 'ABHD6_exp', 'ACOX3_exp', 'ACTR3B_exp', 'ANXA1_exp', 'ANXA4_exp', 'ARFIP2_exp', 'ASPH_exp', 'ASPHD2_exp', 'BBC3_exp', 'C1QA_exp', 'CA5B_exp', 'CARD8_exp', 'CARD9_exp', 'CD47_exp', 'CD59_exp', 'CKAP5_exp', 'CKS1B_exp', 'CLEC5A_exp', 'CORO2A_exp', 'CYP4V2_exp', 'DEFA4_exp', 'DEGS1_exp', 'DENND4A_exp', 'EXOC7_exp', 'F8_exp', 'FAM91A1_exp', 'FASLG_exp', 'FCER1A_exp', 'FHIT_exp', 'FOXN3_…
76	Clinical_Genes_results	SVM	Lasso	1	['ABHD4_exp', 'ABHD6_exp', 'ACTR3B_exp', 'ADAM28_exp', 'AMOT_exp', 'ANKRD27_exp', 'ANXA1_exp', 'ANXA4_exp', 'AP1B1_exp', 'AQR_exp', 'ARHGAP21_exp', 'ASPH_exp', 'BBC3_exp', 'BST2_exp', 'C1QA_exp', 'CA5B_exp', 'CARD9_exp', 'CD320_exp', 'CD59_exp', 'CLDND1_exp', 'CLEC5A_exp', 'CLIP4_exp', 'CPEB3_exp', 'CSF3R_exp', 'CYP4F3_exp', 'CYP4V2_exp', 'DEFA4_exp', 'DEGS1_exp', 'DEK_exp', 'DENND4A_exp', 'EXOC7…
77	Clinical_Genes_results	SVM	Lasso	2	['ABCA2_exp', 'ABHD4_exp', 'ABHD6_exp', 'ACOX3_exp', 'ACTR3B_exp', 'ALPK1_exp', 'AMOT_exp', 'ANKRD27_exp', 'ANXA1_exp', 'ANXA4_exp', 'AOC3_exp', 'AP1B1_exp', 'ASPH_exp', 'ASPHD2_exp', 'ASPSCR1_exp', 'B3GNT8_exp', 'BST2_exp', 'C1QA_exp', 'CA5B_exp', 'CABIN1_exp', 'CARD9_exp', 'CCR1_exp', 'CD47_exp', 'CD59_exp', 'CKAP5_exp', 'CKS1B_exp', 'CLEC5A_exp', 'CLIC2_exp', 'CORO2A_exp', 'CTSW_exp', 'CYP4F3_…
78	Clinical_Genes_results	SVM	Lasso	3	['ABHD4_exp', 'ABHD6_exp', 'ADAM28_exp', 'ANKRD27_exp', 'ANXA4_exp', 'AOC3_exp', 'ARHGAP21_exp', 'ASPH_exp', 'ATP11C_exp', 'C1QA_exp', 'CA5B_exp', 'CD320_exp', 'CD47_exp', 'CD59_exp', 'CEBPE_exp', 'DEGS1_exp', 'DENND4A_exp', 'DHRS7B_exp', 'EXOC7_exp', 'FBXO4_exp', 'FHIT_exp', 'FRAT1_exp', 'FRYL_exp', 'GMDS_exp', 'GTF2H3_exp', 'HIST1H4B_exp', 'INTS7_exp', 'IQSEC2_exp', 'ITM2C_exp', 'JAK3_exp', 'KI…
79	Clinical_Genes_results	SVM	Lasso	4	['ABHD4_exp', 'ABHD6_exp', 'ACTR3B_exp', 'ADAM28_exp', 'ADPGK_exp', 'AMOT_exp', 'AP1B1_exp', 'AQR_exp', 'ARHGAP21_exp', 'AVPI1_exp', 'C1QA_exp', 'CA5B_exp', 'CARD8_exp', 'CCDC127_exp', 'CD300C_exp', 'CD320_exp', 'CD59_exp', 'CEBPE_exp', 'CKAP5_exp', 'CKS1B_exp', 'CLIC2_exp', 'CORO2A_exp', 'CPEB3_exp', 'DCK_exp', 'DEFA4_exp', 'DEGS1_exp', 'DENND4A_exp', 'DHRS7B_exp', 'ETV3_exp', 'F8_exp', 'FASLG_e…
80	Clinical_Genes_SNPs_results	AdaBoost	Chi	0	['ABHD6_exp', 'ASPH_exp', 'CYP4F3_exp', 'ITM2C_exp', 'LPGAT1_exp', 'MCTP2_exp', 'NMNAT1_exp', 'SLC22A15_exp', 'SNX11_exp', 'AGE', 'APOE4', 'FDG', 'AV45', 'Ventricles', 'Hippocampus', 'Entorhinal', 'gender__Female', 'gender__Male', 'ethin__Hisp/Latino', 'race__Asian', 'race__Black', 'race__Hawaiian/Other PI', 'race__Unknown', 'marry__Divorced', 'marry__Married', 'marry__Unknown', 'marry__Widowed',…
81	Clinical_Genes_SNPs_results	AdaBoost	Chi	1	['ABHD6_exp', 'ASPH_exp', 'BCL7A_exp', 'CYP4F3_exp', 'ITM2C_exp', 'LPGAT1_exp', 'MCTP2_exp', 'NMNAT1_exp', 'PPP1R3D_exp', 'RRAS_exp', 'SNX11_exp', 'SPP1_exp', 'TMEM86A_exp', 'AGE', 'APOE4', 'FDG', 'AV45', 'Ventricles', 'Hippocampus', 'Entorhinal', 'gender__Female', 'gender__Male', 'race__Am Indian/Alaskan', 'race__Asian', 'race__Black', 'race__Hawaiian/Other PI', 'race__Unknown', 'marry__Unknown'…
82	Clinical_Genes_SNPs_results	AdaBoost	Chi	2	['ITM2C_exp', 'LPGAT1_exp', 'MAP1A_exp', 'MCTP2_exp', 'NMNAT1_exp', 'PRDM1_exp', 'RRAS_exp', 'SLC2A4RG_exp', 'SNX11_exp', 'TMEM86A_exp', 'ZNF12_exp', 'AGE', 'APOE4', 'FDG', 'AV45', 'Ventricles', 'Hippocampus', 'Entorhinal', 'ICV', 'gender__Female', 'gender__Male', 'ethin__Hisp/Latino', 'race__Asian', 'race__Black', 'race__Hawaiian/Other PI', 'race__Unknown', 'marry__Divorced', 'marry__Married', '…
83	Clinical_Genes_SNPs_results	AdaBoost	Chi	3	['ASPH_exp', 'DEFA4_exp', 'DEGS1_exp', 'GCDH_exp', 'ITM2C_exp', 'LPGAT1_exp', 'MAP1A_exp', 'MCTP2_exp', 'NMNAT1_exp', 'RRAS_exp', 'SLC2A4RG_exp', 'SNX11_exp', 'TMEM86A_exp', 'ZNF12_exp', 'AGE', 'APOE4', 'FDG', 'AV45', 'Ventricles', 'Hippocampus', 'Entorhinal', 'gender__Female', 'gender__Male', 'ethin__Hisp/Latino', 'race__Asian', 'race__Black', 'race__Hawaiian/Other PI', 'race__More than one', 'r…
84	Clinical_Genes_SNPs_results	AdaBoost	Chi	4	['ETV3_exp', 'LPGAT1_exp', 'LTBP1_exp', 'MAP1A_exp', 'NMNAT1_exp', 'RIMS3_exp', 'SNX11_exp', 'TMEM86A_exp', 'AGE', 'APOE4', 'FDG', 'AV45', 'Ventricles', 'Hippocampus', 'Entorhinal', 'ICV', 'gender__Female', 'gender__Male', 'ethin__Hisp/Latino', 'ethin__Unknown', 'race__Am Indian/Alaskan', 'race__Asian', 'race__Black', 'race__Unknown', 'marry__Divorced', 'marry__Married', 'marry__Never married', '…
85	Clinical_Genes_SNPs_results	AdaBoost	Lasso	0	['ABHD4_exp', 'ACOX3_exp', 'ACTR3B_exp', 'ACVR1C_exp', 'ADPGK_exp', 'ANXA1_exp', 'ANXA4_exp', 'AQR_exp', 'ARFIP2_exp', 'ARHGAP21_exp', 'ASPH_exp', 'ASPHD2_exp', 'ATP11C_exp', 'ATP6V0C_exp', 'AVPI1_exp', 'BBC3_exp', 'C1QA_exp', 'CA5B_exp', 'CARD8_exp', 'CARD9_exp', 'CCR1_exp', 'CD300C_exp', 'CD47_exp', 'CD59_exp', 'CEBPE_exp', 'CFP_exp', 'CKAP5_exp', 'CLDND1_exp', 'CLEC4E_exp', 'CLEC5A_exp', 'CLIC…
86	Clinical_Genes_SNPs_results	AdaBoost	Lasso	1	['ABHD13_exp', 'ABHD4_exp', 'ABHD6_exp', 'ACTR3B_exp', 'ALPK1_exp', 'ANKRD27_exp', 'ANXA1_exp', 'ANXA4_exp', 'AQR_exp', 'ASPH_exp', 'ATP11C_exp', 'BBC3_exp', 'C1QA_exp', 'CA5B_exp', 'CARD8_exp', 'CARD9_exp', 'CCDC127_exp', 'CCR1_exp', 'CD300C_exp', 'CD320_exp', 'CD59_exp', 'CKAP5_exp', 'CLDND1_exp', 'CLEC5A_exp', 'CLIC2_exp', 'CORO2A_exp', 'CRK_exp', 'CYP4V2_exp', 'DEFA4_exp', 'DEK_exp', 'DGCR2_e…
87	Clinical_Genes_SNPs_results	AdaBoost	Lasso	2	['ABHD4_exp', 'ACOX3_exp', 'ACSL3_exp', 'ACTR3B_exp', 'ADPGK_exp', 'AMOT_exp', 'ANKRD27_exp', 'ANXA4_exp', 'AP1B1_exp', 'ASPH_exp', 'ASPSCR1_exp', 'AVPI1_exp', 'B3GNT8_exp', 'C1QA_exp', 'CA5B_exp', 'CARD9_exp', 'CCR1_exp', 'CD47_exp', 'CD59_exp', 'CEBPE_exp', 'CFP_exp', 'CKAP5_exp', 'CLEC5A_exp', 'CLIC2_exp', 'CYP4F3_exp', 'CYP4V2_exp', 'DEFA4_exp', 'DEGS1_exp', 'DENND4A_exp', 'DHRS7B_exp', 'DOCK…
88	Clinical_Genes_SNPs_results	AdaBoost	Lasso	3	['ABHD4_exp', 'ACOX3_exp', 'ACTR3B_exp', 'ADAM28_exp', 'ALPK1_exp', 'AMOT_exp', 'ANKRD27_exp', 'ANXA4_exp', 'AOC3_exp', 'AP1B1_exp', 'ASPH_exp', 'ATP11C_exp', 'AVPI1_exp', 'BBC3_exp', 'C1QA_exp', 'CA5B_exp', 'CARD8_exp', 'CARD9_exp', 'CD320_exp', 'CD47_exp', 'CD59_exp', 'CEBPE_exp', 'CLIC2_exp', 'CRK_exp', 'CYP4V2_exp', 'DEFA4_exp', 'DEGS1_exp', 'DENND4A_exp', 'DHRS7B_exp', 'DOCK8_exp', 'ETV3_exp…
89	Clinical_Genes_SNPs_results	AdaBoost	Lasso	4	['ABHD4_exp', 'ACOX3_exp', 'ACTR3B_exp', 'ADAM28_exp', 'ADPGK_exp', 'AHCY_exp', 'AMOT_exp', 'AP1B1_exp', 'AQR_exp', 'ARFIP2_exp', 'ARHGAP21_exp', 'ASPH_exp', 'ATP11C_exp', 'ATP6V0C_exp', 'AVPI1_exp', 'B3GNT8_exp', 'BBC3_exp', 'BCL7A_exp', 'C1QA_exp', 'CA5B_exp', 'CABIN1_exp', 'CARD8_exp', 'CCDC127_exp', 'CCR1_exp', 'CD300C_exp', 'CD320_exp', 'CD59_exp', 'CEBPE_exp', 'CKAP5_exp', 'CKS1B_exp', 'CLE…
90	Clinical_Genes_SNPs_results	AdaBoost	MI	0	['AOC3_exp', 'ATP11C_exp', 'BST2_exp', 'CFP_exp', 'DAPK3_exp', 'DEFA4_exp', 'EDF1_exp', 'FAM76A_exp', 'FASLG_exp', 'FBXL15_exp', 'FCER1A_exp', 'FPR2_exp', 'GCNT1_exp', 'GNAL_exp', 'IQSEC2_exp', 'KCNK3_exp', 'LPGAT1_exp', 'MCTP2_exp', 'MMP14_exp', 'MNT_exp', 'NAMPT_exp', 'PANK2_exp', 'PELI2_exp', 'PRDM10_exp', 'PTER_exp', 'PTK2_exp', 'RGS10_exp', 'RIF1_exp', 'RSBN1L_exp', 'SLC2A4RG_exp', 'SNUPN_ex…
91	Clinical_Genes_SNPs_results	AdaBoost	MI	1	['ACSL3_exp', 'ANXA1_exp', 'ANXA4_exp', 'ATP11C_exp', 'CLDND1_exp', 'CMTM7_exp', 'CPEB2_exp', 'CRK_exp', 'CSF3R_exp', 'CXCL16_exp', 'CYP4F3_exp', 'DEGS1_exp', 'E2F4_exp', 'FBXL15_exp', 'FCER1A_exp', 'FLT3LG_exp', 'FRYL_exp', 'GCNT1_exp', 'GLT8D1_exp', 'GNA15_exp', 'GNAL_exp', 'IFRD2_exp', 'ITM2C_exp', 'KCNK3_exp', 'LPGAT1_exp', 'MAP1A_exp', 'MCTP2_exp', 'MTMR11_exp', 'MTMR9_exp', 'NCF2_exp', 'NMN…
92	Clinical_Genes_SNPs_results	AdaBoost	MI	2	['ACOX3_exp', 'ANXA1_exp', 'AP1B1_exp', 'ATP11C_exp', 'CARD9_exp', 'CCR1_exp', 'CEBPE_exp', 'CLIC2_exp', 'CMTM7_exp', 'CPEB2_exp', 'CXCL16_exp', 'CYBA_exp', 'DAPK3_exp', 'DEFA4_exp', 'EDF1_exp', 'FAM76A_exp', 'FBXL15_exp', 'FBXO4_exp', 'FGD3_exp', 'FRAT1_exp', 'GCNT1_exp', 'GDPD5_exp', 'GTF2H3_exp', 'HM13_exp', 'IFNGR2_exp', 'IL18RAP_exp', 'IL1R2_exp', 'IRAK4_exp', 'KCNK3_exp', 'LILRA4_exp', 'LIM…
93	Clinical_Genes_SNPs_results	AdaBoost	MI	3	['ABCA2_exp', 'ACSL3_exp', 'AOC3_exp', 'ATP11C_exp', 'BCL7A_exp', 'CD300C_exp', 'CD59_exp', 'CPEB3_exp', 'CYBA_exp', 'DAPK3_exp', 'DCK_exp', 'DEGS1_exp', 'DGCR2_exp', 'E2F4_exp', 'F8_exp', 'FAM91A1_exp', 'FASLG_exp', 'FAU_exp', 'FBXL15_exp', 'FCER1A_exp', 'FLT3LG_exp', 'FPR2_exp', 'GCNT1_exp', 'GNA15_exp', 'GNAL_exp', 'GTF2H3_exp', 'HRAS_exp', 'IFNGR2_exp', 'JAK3_exp', 'KCNK3_exp', 'LILRA4_exp', …
94	Clinical_Genes_SNPs_results	AdaBoost	MI	4	['ABCA2_exp', 'ANXA1_exp', 'AOC3_exp', 'AQR_exp', 'ASPSCR1_exp', 'ATP11C_exp', 'CCR1_exp', 'CD47_exp', 'CEBPE_exp', 'CLDND1_exp', 'CMTM7_exp', 'CORO2A_exp', 'CPEB2_exp', 'CRK_exp', 'CXCL16_exp', 'CYBA_exp', 'CYP4F3_exp', 'DAPK3_exp', 'DEK_exp', 'ENTPD4_exp', 'FAM76A_exp', 'FAM91A1_exp', 'FASLG_exp', 'FBXL15_exp', 'FCER1A_exp', 'FGD3_exp', 'FLT3LG_exp', 'GNA15_exp', 'GTF2H3_exp', 'HMGCS1_exp', 'HR…
95	Clinical_Genes_SNPs_results	SVM	Lasso	0	['ABHD4_exp', 'ACOX3_exp', 'ACTR3B_exp', 'ADPGK_exp', 'ANXA4_exp', 'ARFIP2_exp', 'ASPHD2_exp', 'ATP6V0C_exp', 'BBC3_exp', 'CA5B_exp', 'CARD8_exp', 'CARD9_exp', 'CCR1_exp', 'CD47_exp', 'CD59_exp', 'CKAP5_exp', 'CLDND1_exp', 'CLEC5A_exp', 'DEFA4_exp', 'DENND4A_exp', 'DHRS7B_exp', 'ETV3_exp', 'EXOC7_exp', 'F8_exp', 'FASLG_exp', 'FBXL15_exp', 'FOXN3_exp', 'FRAT1_exp', 'FRYL_exp', 'GCC1_exp', 'GCNT1_e…
96	Clinical_Genes_SNPs_results	SVM	Lasso	1	['ABHD4_exp', 'ABHD6_exp', 'ACTR3B_exp', 'ALPK1_exp', 'ANKRD27_exp', 'ANXA1_exp', 'ANXA4_exp', 'AQR_exp', 'ASPH_exp', 'BBC3_exp', 'C1QA_exp', 'CA5B_exp', 'CARD8_exp', 'CARD9_exp', 'CCDC127_exp', 'CD300C_exp', 'CD320_exp', 'CD59_exp', 'CKAP5_exp', 'CLDND1_exp', 'CLIC2_exp', 'CORO2A_exp', 'CRK_exp', 'CYP4V2_exp', 'DEFA4_exp', 'DEK_exp', 'DHRS7B_exp', 'ETV3_exp', 'EXOC7_exp', 'F8_exp', 'FAM91A1_exp'…
97	Clinical_Genes_SNPs_results	SVM	Lasso	2	['ABHD4_exp', 'ACOX3_exp', 'ACSL3_exp', 'ACTR3B_exp', 'ADPGK_exp', 'AMOT_exp', 'ANKRD27_exp', 'ANXA4_exp', 'AP1B1_exp', 'ASPH_exp', 'ASPSCR1_exp', 'B3GNT8_exp', 'C1QA_exp', 'CA5B_exp', 'CABIN1_exp', 'CARD9_exp', 'CCR1_exp', 'CD59_exp', 'CEBPE_exp', 'CKAP5_exp', 'CLEC5A_exp', 'CLIC2_exp', 'CYP4F3_exp', 'CYP4V2_exp', 'DEFA4_exp', 'DEGS1_exp', 'DENND4A_exp', 'DHRS7B_exp', 'DOCK8_exp', 'E2F4_exp', 'E…
98	Clinical_Genes_SNPs_results	SVM	Lasso	3	['ABHD4_exp', 'ACOX3_exp', 'ACTR3B_exp', 'ACVR1C_exp', 'ADAM28_exp', 'ADNP_exp', 'ALPK1_exp', 'AMOT_exp', 'ANKRD27_exp', 'ANXA4_exp', 'AOC3_exp', 'AP1B1_exp', 'AQR_exp', 'ARHGAP21_exp', 'ASPH_exp', 'ATP11C_exp', 'AVPI1_exp', 'BBC3_exp', 'C1QA_exp', 'CA5B_exp', 'CARD8_exp', 'CARD9_exp', 'CCR1_exp', 'CD320_exp', 'CD47_exp', 'CD59_exp', 'CEBPE_exp', 'CKAP5_exp', 'CLIC2_exp', 'CPEB3_exp', 'CRK_exp', …
99	Clinical_Genes_SNPs_results	SVM	Lasso	4	['ABHD4_exp', 'ACOX3_exp', 'ACTR3B_exp', 'ADAM28_exp', 'ADPGK_exp', 'AMOT_exp', 'AP1B1_exp', 'AQR_exp', 'ARFIP2_exp', 'ARHGAP21_exp', 'ASPH_exp', 'ATP11C_exp', 'ATP6V0C_exp', 'AVPI1_exp', 'B3GNT8_exp', 'BBC3_exp', 'BCL7A_exp', 'C1QA_exp', 'CA5B_exp', 'CABIN1_exp', 'CARD8_exp', 'CCDC127_exp', 'CCR1_exp', 'CD300C_exp', 'CD320_exp', 'CD59_exp', 'CEBPE_exp', 'CKAP5_exp', 'CKS1B_exp', 'CLEC5A_exp', 'C…
100	Clinical_SNPs_without_Cong_results	AdaBoost	Chi	0	['rs7519796_A', 'rs628482_G', 'rs10888578_C', 'rs1186685_C', 'rs1891265_G', 'rs1328179_T', 'rs12988856_T', 'rs3771389_C', 'rs10176603_T', 'rs2697303_A', 'rs11680332_G', 'rs2577322_C', 'rs793291_A', 'rs4290760_C', 'rs10804812_C', 'rs7618348_T', 'rs2286343_A', 'rs7679260_C', 'rs13135230_A', 'rs10222715_G', 'rs10031325_C', 'rs11733633_G', 'rs2725790_C', 'rs6838005_T', 'rs168825_T', 'rs10068900_A', '…
101	Clinical_SNPs_without_Cong_results	AdaBoost	Chi	1	['rs17345545_C', 'rs7519796_A', 'rs7413155_A', 'rs10888578_C', 'rs1186685_C', 'rs1891265_G', 'rs17430865_C', 'rs1328179_T', 'rs12988856_T', 'rs4953672_A', 'rs3771389_C', 'rs10176603_T', 'rs11680332_G', 'rs2577322_C', 'rs17068548_G', 'rs793291_A', 'rs4290760_C', 'rs10804812_C', 'rs7618348_T', 'rs16864809_T', 'rs2286343_A', 'rs4689705_T', 'rs10031325_C', 'rs11733633_G', 'rs6838005_T', 'rs168825_T',…
102	Clinical_SNPs_without_Cong_results	AdaBoost	Chi	2	['rs7519796_A', 'rs628482_G', 'rs10888578_C', 'rs1891265_G', 'rs17430865_C', 'rs911892_T', 'rs1328179_T', 'rs12988856_T', 'rs4953672_A', 'rs3771389_C', 'rs10176603_T', 'rs11680332_G', 'rs4472075_A', 'rs2577322_C', 'rs17068548_G', 'rs4290760_C', 'rs10804812_C', 'rs7618348_T', 'rs16864809_T', 'rs2286343_A', 'rs7679260_C', 'rs10222715_G', 'rs10031325_C', 'rs11733633_G', 'rs2725790_C', 'rs6838005_T',…
103	Clinical_SNPs_without_Cong_results	AdaBoost	Chi	3	['rs17345545_C', 'rs7519796_A', 'rs10888578_C', 'rs17430865_C', 'rs1328179_T', 'rs4953672_A', 'rs3771389_C', 'rs10176603_T', 'rs2577322_C', 'rs17068548_G', 'rs793291_A', 'rs4290760_C', 'rs11922179_C', 'rs10804812_C', 'rs7618348_T', 'rs2286343_A', 'rs7679260_C', 'rs13135230_A', 'rs10031325_C', 'rs11733633_G', 'rs2725790_C', 'rs6838005_T', 'rs168825_T', 'rs10068900_A', 'rs10044783_C', 'rs4868468_A'…
104	Clinical_SNPs_without_Cong_results	AdaBoost	Chi	4	['rs7519796_A', 'rs10888578_C', 'rs17430865_C', 'rs911892_T', 'rs1328179_T', 'rs12988856_T', 'rs4953672_A', 'rs3771389_C', 'rs10176603_T', 'rs4472075_A', 'rs2577322_C', 'rs17068548_G', 'rs4290760_C', 'rs11922179_C', 'rs10804812_C', 'rs7618348_T', 'rs2286343_A', 'rs7679260_C', 'rs10222715_G', 'rs11733633_G', 'rs2725790_C', 'rs6838005_T', 'rs168825_T', 'rs10068900_A', 'rs10044783_C', 'rs4868468_A',…
105	Clinical_SNPs_without_Cong_results	AdaBoost	Lasso	0	['rs7519796_A', 'rs7413155_A', 'rs628482_G', 'rs6695731_C', 'rs10888578_C', 'rs1186685_C', 'rs1891265_G', 'rs1328179_T', 'rs12988856_T', 'rs4953672_A', 'rs3771389_C', 'rs10176603_T', 'rs2697303_A', 'rs11680332_G', 'rs4472075_A', 'rs2577322_C', 'rs793291_A', 'rs4290760_C', 'rs11922179_C', 'rs10804812_C', 'rs7618348_T', 'rs2286343_A', 'rs7679260_C', 'rs13135230_A', 'rs10222715_G', 'rs10031325_C', '…
106	Clinical_SNPs_without_Cong_results	AdaBoost	Lasso	1	['rs7519796_A', 'rs7413155_A', 'rs628482_G', 'rs1891265_G', 'rs17430865_C', 'rs911892_T', 'rs1328179_T', 'rs4953672_A', 'rs3771389_C', 'rs10176603_T', 'rs2577322_C', 'rs17068548_G', 'rs4290760_C', 'rs11922179_C', 'rs7618348_T', 'rs16864809_T', 'rs2286343_A', 'rs13135230_A', 'rs10031325_C', 'rs2725790_C', 'rs2309777_G', 'rs6838005_T', 'rs168825_T', 'rs10044783_C', 'rs4868468_A', 'rs6929400_C', 'rs…
107	Clinical_SNPs_without_Cong_results	AdaBoost	Lasso	2	['rs17345545_C', 'rs7519796_A', 'rs7413155_A', 'rs6695731_C', 'rs10888578_C', 'rs1891265_G', 'rs17430865_C', 'rs911892_T', 'rs1328179_T', 'rs12988856_T', 'rs4953672_A', 'rs3771389_C', 'rs10176603_T', 'rs11680332_G', 'rs2577322_C', 'rs17068548_G', 'rs793291_A', 'rs4290760_C', 'rs11922179_C', 'rs10804812_C', 'rs7618348_T', 'rs16864809_T', 'rs2286343_A', 'rs13135230_A', 'rs10222715_G', 'rs10031325_C…
108	Clinical_SNPs_without_Cong_results	AdaBoost	Lasso	3	['rs628482_G', 'rs10176603_T', 'rs17068548_G', 'rs7618348_T', 'rs10031325_C', 'rs17745021_C', 'rs799447_T', 'rs3812568_A', 'rs7096762_A', 'rs2136613_C', 'rs8007000_T', 'rs268909_C', 'AGE', 'PTEDUCAT', 'FDG', 'AV45', 'Hippocampus', 'Fusiform', 'MidTemp', 'marry__Unknown']
109	Clinical_SNPs_without_Cong_results	AdaBoost	Lasso	4	['rs7519796_A', 'rs628482_G', 'rs1186685_C', 'rs17430865_C', 'rs911892_T', 'rs4953672_A', 'rs3771389_C', 'rs10176603_T', 'rs2577322_C', 'rs17068548_G', 'rs11922179_C', 'rs10804812_C', 'rs7618348_T', 'rs2286343_A', 'rs7679260_C', 'rs10222715_G', 'rs2725790_C', 'rs2309777_G', 'rs6838005_T', 'rs168825_T', 'rs10068900_A', 'rs10044783_C', 'rs6929400_C', 'rs9381936_C', 'rs9296691_T', 'rs11752811_T', 'r…
110	Clinical_SNPs_without_Cong_results	AdaBoost	MI	0	['rs17345545_C', 'rs7519796_A', 'rs7413155_A', 'rs6695731_C', 'rs1186685_C', 'rs1891265_G', 'rs12988856_T', 'rs3771389_C', 'rs11680332_G', 'rs17068548_G', 'rs10804812_C', 'rs16864809_T', 'rs10222715_G', 'rs10031325_C', 'rs11733633_G', 'rs2725790_C', 'rs6838005_T', 'rs7747741_G', 'rs11752811_T', 'rs17745021_C', 'rs13211072_T', 'rs13245564_A', 'rs10101666_T', 'rs4837137_A', 'rs3812568_A', 'rs871049…
111	Clinical_SNPs_without_Cong_results	AdaBoost	MI	1	['rs10888578_C', 'rs1891265_G', 'rs17430865_C', 'rs1328179_T', 'rs3771389_C', 'rs11680332_G', 'rs4472075_A', 'rs17068548_G', 'rs4290760_C', 'rs11922179_C', 'rs10804812_C', 'rs7618348_T', 'rs16864809_T', 'rs2286343_A', 'rs4689705_T', 'rs7679260_C', 'rs13135230_A', 'rs11733633_G', 'rs2309777_G', 'rs168825_T', 'rs10044783_C', 'rs4868468_A', 'rs6903956_A', 'rs7747741_G', 'rs9381936_C', 'rs11752811_T'…
112	Clinical_SNPs_without_Cong_results	AdaBoost	MI	2	['rs17345545_C', 'rs7413155_A', 'rs6695731_C', 'rs10888578_C', 'rs1891265_G', 'rs3771389_C', 'rs11680332_G', 'rs2577322_C', 'rs17068548_G', 'rs7618348_T', 'rs16864809_T', 'rs4689705_T', 'rs13135230_A', 'rs10222715_G', 'rs2725790_C', 'rs10044783_C', 'rs4868468_A', 'rs11752811_T', 'rs13211072_T', 'rs11768384_G', 'rs799447_T', 'rs13245564_A', 'rs7807731_C', 'rs10101666_T', 'rs9410486_G', 'rs871049_T…
113	Clinical_SNPs_without_Cong_results	AdaBoost	MI	3	['rs7519796_A', 'rs6695731_C', 'rs10888578_C', 'rs1186685_C', 'rs1891265_G', 'rs10176603_T', 'rs17068548_G', 'rs793291_A', 'rs11922179_C', 'rs10804812_C', 'rs7618348_T', 'rs2286343_A', 'rs4689705_T', 'rs13135230_A', 'rs10031325_C', 'rs11733633_G', 'rs2725790_C', 'rs2309777_G', 'rs6838005_T', 'rs10044783_C', 'rs9381936_C', 'rs9296691_T', 'rs11752811_T', 'rs17745021_C', 'rs11768384_G', 'rs7807731_C…
114	Clinical_SNPs_without_Cong_results	AdaBoost	MI	4	['rs6695731_C', 'rs10804812_C', 'rs7618348_T', 'rs4689705_T', 'rs7679260_C', 'rs10031325_C', 'rs6838005_T', 'rs168825_T', 'rs4868468_A', 'rs7747741_G', 'rs9381936_C', 'rs6569364_A', 'rs9389952_T', 'rs7807731_C', 'rs16889565_G', 'rs10101666_T', 'rs11253696_A', 'rs518385_T', 'rs10879839_C', 'rs7999171_G', 'rs7320494_G', 'rs9515168_G', 'rs2305252_A', 'rs1479884_A', 'rs2867922_T', 'rs11655031_T', 'rs…
115	Clinical_SNPs_without_Cong_results	SVM	Lasso	0	['rs7519796_A', 'rs10176603_T', 'rs17745021_C', 'rs7096762_A', 'rs9595108_A', 'AGE', 'PTEDUCAT', 'FDG', 'Hippocampus', 'WholeBrain', 'Fusiform', 'ethin__Hisp/Latino']
116	Clinical_SNPs_without_Cong_results	SVM	Lasso	1	['rs7519796_A', 'rs7413155_A', 'rs628482_G', 'rs1891265_G', 'rs17430865_C', 'rs911892_T', 'rs1328179_T', 'rs4953672_A', 'rs3771389_C', 'rs10176603_T', 'rs2577322_C', 'rs17068548_G', 'rs4290760_C', 'rs11922179_C', 'rs7618348_T', 'rs16864809_T', 'rs2286343_A', 'rs13135230_A', 'rs10031325_C', 'rs2725790_C', 'rs2309777_G', 'rs6838005_T', 'rs168825_T', 'rs10044783_C', 'rs4868468_A', 'rs6929400_C', 'rs…
117	Clinical_SNPs_without_Cong_results	SVM	Lasso	2	['rs3771389_C', 'rs2577322_C', 'rs17068548_G', 'rs7618348_T', 'rs3812568_A', 'rs7096762_A', 'rs2136613_C', 'rs9595108_A', 'AGE', 'FDG', 'Hippocampus', 'WholeBrain', 'race__Unknown', 'marry__Unknown']
118	Clinical_SNPs_without_Cong_results	SVM	Lasso	3	['rs628482_G', 'rs10176603_T', 'rs17068548_G', 'rs17745021_C', 'rs799447_T', 'rs3812568_A', 'rs7096762_A', 'rs2136613_C', 'rs8007000_T', 'AGE', 'FDG', 'AV45', 'Hippocampus', 'Fusiform', 'MidTemp']
119	Clinical_SNPs_without_Cong_results	SVM	Lasso	4	['rs628482_G', 'rs17068548_G', 'rs7618348_T', 'rs799447_T', 'rs9595108_A', 'AGE', 'FDG', 'Hippocampus', 'Fusiform', 'ethin__Not Hisp/Latino', 'race__Asian']
120	Clinical_without_Cong_results	AdaBoost	Chi	0	['APOE4', 'FDG', 'AV45', 'gender__Female', 'gender__Male', 'ethin__Hisp/Latino', 'race__Asian', 'race__Black', 'race__Unknown', 'marry__Unknown']
121	Clinical_without_Cong_results	AdaBoost	Chi	1	['APOE4', 'FDG', 'AV45', 'Ventricles', 'Hippocampus', 'gender__Female', 'gender__Male', 'race__Asian', 'race__Black', 'marry__Unknown']
122	Clinical_without_Cong_results	AdaBoost	Chi	2	['APOE4', 'AV45', 'gender__Female', 'gender__Male', 'ethin__Hisp/Latino', 'race__Asian', 'race__Black', 'race__More than one', 'marry__Never married', 'marry__Unknown']
123	Clinical_without_Cong_results	AdaBoost	Chi	3	['APOE4', 'AV45', 'gender__Female', 'gender__Male', 'ethin__Hisp/Latino', 'race__Asian', 'race__Black', 'race__Unknown', 'marry__Never married', 'marry__Unknown']
124	Clinical_without_Cong_results	AdaBoost	Chi	4	['APOE4', 'AV45', 'Hippocampus', 'gender__Female', 'gender__Male', 'race__Am Indian/Alaskan', 'race__Black', 'race__Unknown', 'marry__Unknown', 'marry__Widowed']
125	Clinical_without_Cong_results	AdaBoost	Lasso	0	['AGE', 'PTEDUCAT', 'APOE4', 'FDG', 'AV45', 'Hippocampus', 'WholeBrain', 'Fusiform', 'ICV', 'gender__Female', 'ethin__Hisp/Latino', 'race__Am Indian/Alaskan', 'race__Asian', 'race__Black', 'race__White', 'marry__Unknown', 'marry__Widowed']
126	Clinical_without_Cong_results	AdaBoost	Lasso	1	['AGE', 'FDG', 'AV45', 'Hippocampus', 'WholeBrain', 'ICV', 'race__Asian']
127	Clinical_without_Cong_results	AdaBoost	Lasso	2	['AGE', 'PTEDUCAT', 'FDG', 'AV45', 'Hippocampus', 'WholeBrain', 'Fusiform', 'ICV', 'race__Am Indian/Alaskan', 'race__Black', 'race__More than one', 'marry__Unknown']
128	Clinical_without_Cong_results	AdaBoost	Lasso	3	['AGE', 'FDG', 'AV45', 'Ventricles', 'Hippocampus', 'WholeBrain', 'Fusiform', 'MidTemp', 'ICV', 'gender__Female', 'ethin__Hisp/Latino', 'race__Asian', 'race__Black', 'marry__Unknown']
129	Clinical_without_Cong_results	AdaBoost	Lasso	4	['AGE', 'FDG', 'AV45', 'Hippocampus', 'WholeBrain', 'Fusiform', 'ICV', 'race__Am Indian/Alaskan', 'race__Black', 'marry__Unknown']
130	Clinical_without_Cong_results	AdaBoost	MI	0	['AGE', 'FDG', 'AV45', 'Entorhinal', 'gender__Female', 'gender__Male', 'race__Am Indian/Alaskan', 'race__Hawaiian/Other PI', 'race__Unknown', 'marry__Married']
131	Clinical_without_Cong_results	AdaBoost	MI	1	['AGE', 'APOE4', 'FDG', 'AV45', 'Hippocampus', 'WholeBrain', 'MidTemp', 'race__Asian', 'race__Hawaiian/Other PI', 'marry__Married']
132	Clinical_without_Cong_results	AdaBoost	MI	2	['AGE', 'AV45', 'Hippocampus', 'WholeBrain', 'Fusiform', 'gender__Male', 'race__Black', 'race__Unknown', 'marry__Divorced', 'marry__Unknown']
133	Clinical_without_Cong_results	AdaBoost	MI	3	['AGE', 'APOE4', 'AV45', 'Hippocampus', 'Entorhinal', 'gender__Male', 'race__Black', 'race__More than one', 'marry__Unknown', 'marry__Widowed']
134	Clinical_without_Cong_results	AdaBoost	MI	4	['AGE', 'PTEDUCAT', 'Hippocampus', 'WholeBrain', 'Entorhinal', 'Fusiform', 'gender__Female', 'ethin__Unknown', 'race__Hawaiian/Other PI', 'marry__Widowed']
135	Clinical_without_Cong_results	SVM	Lasso	0	['AGE', 'PTEDUCAT', 'APOE4', 'FDG', 'AV45', 'Hippocampus', 'WholeBrain', 'Fusiform', 'gender__Female', 'ethin__Hisp/Latino', 'race__Asian', 'race__Black', 'race__White', 'marry__Unknown', 'marry__Widowed']
136	Clinical_without_Cong_results	SVM	Lasso	1	['AGE', 'FDG', 'AV45', 'Ventricles', 'Hippocampus', 'WholeBrain', 'ICV', 'race__Asian', 'marry__Unknown']
137	Clinical_without_Cong_results	SVM	Lasso	2	['AGE', 'PTEDUCAT', 'APOE4', 'FDG', 'AV45', 'Hippocampus', 'WholeBrain', 'Fusiform', 'ICV', 'gender__Female', 'ethin__Not Hisp/Latino', 'race__Black', 'race__More than one', 'race__White', 'marry__Never married', 'marry__Unknown']
138	Clinical_without_Cong_results	SVM	Lasso	3	['AGE', 'FDG', 'AV45', 'Ventricles', 'Hippocampus', 'WholeBrain', 'Fusiform', 'MidTemp', 'ICV', 'ethin__Hisp/Latino', 'race__Am Indian/Alaskan', 'race__Black', 'race__White', 'marry__Unknown']
139	Clinical_without_Cong_results	SVM	Lasso	4	['AGE', 'FDG', 'AV45', 'Hippocampus', 'WholeBrain', 'ICV', 'race__Am Indian/Alaskan', 'race__Black', 'marry__Unknown']
140	Clinical_with_Cong_results	AdaBoost	Chi	0	['AGE', 'APOE4', 'FDG', 'AV45', 'CDRSB', 'ADAS11', 'ADAS13', 'ADASQ4', 'MMSE', 'RAVLT_immediate', 'RAVLT_learning', 'RAVLT_perc_forgetting', 'LDELTOTAL', 'TRABSCOR', 'FAQ', 'MOCA', 'EcogPtMem', 'EcogPtLang', 'EcogPtVisspat', 'EcogPtPlan', 'EcogPtOrgan', 'EcogPtDivatt', 'EcogPtTotal', 'EcogSPMem', 'EcogSPLang', 'EcogSPVisspat', 'EcogSPPlan', 'EcogSPOrgan', 'EcogSPDivatt', 'EcogSPTotal', 'mPACCdigi…
141	Clinical_with_Cong_results	AdaBoost	Chi	1	['AGE', 'APOE4', 'FDG', 'AV45', 'CDRSB', 'ADAS11', 'ADAS13', 'ADASQ4', 'MMSE', 'RAVLT_immediate', 'RAVLT_learning', 'RAVLT_perc_forgetting', 'LDELTOTAL', 'TRABSCOR', 'FAQ', 'MOCA', 'EcogPtMem', 'EcogPtLang', 'EcogPtVisspat', 'EcogPtPlan', 'EcogPtOrgan', 'EcogPtDivatt', 'EcogPtTotal', 'EcogSPMem', 'EcogSPLang', 'EcogSPVisspat', 'EcogSPPlan', 'EcogSPOrgan', 'EcogSPDivatt', 'EcogSPTotal', 'mPACCdigi…
142	Clinical_with_Cong_results	AdaBoost	Chi	2	['AGE', 'APOE4', 'FDG', 'AV45', 'CDRSB', 'ADAS11', 'ADAS13', 'ADASQ4', 'MMSE', 'RAVLT_immediate', 'RAVLT_learning', 'RAVLT_perc_forgetting', 'LDELTOTAL', 'TRABSCOR', 'FAQ', 'MOCA', 'EcogPtMem', 'EcogPtLang', 'EcogPtVisspat', 'EcogPtPlan', 'EcogPtOrgan', 'EcogPtDivatt', 'EcogPtTotal', 'EcogSPMem', 'EcogSPLang', 'EcogSPVisspat', 'EcogSPPlan', 'EcogSPOrgan', 'EcogSPDivatt', 'EcogSPTotal', 'mPACCdigi…
143	Clinical_with_Cong_results	AdaBoost	Chi	3	['AGE', 'APOE4', 'FDG', 'AV45', 'CDRSB', 'ADAS11', 'ADAS13', 'ADASQ4', 'MMSE', 'RAVLT_immediate', 'RAVLT_learning', 'RAVLT_perc_forgetting', 'LDELTOTAL', 'TRABSCOR', 'FAQ', 'MOCA', 'EcogPtMem', 'EcogPtLang', 'EcogPtVisspat', 'EcogPtPlan', 'EcogPtOrgan', 'EcogPtDivatt', 'EcogPtTotal', 'EcogSPMem', 'EcogSPLang', 'EcogSPVisspat', 'EcogSPPlan', 'EcogSPOrgan', 'EcogSPDivatt', 'EcogSPTotal', 'mPACCdigi…
144	Clinical_with_Cong_results	AdaBoost	Chi	4	['AGE', 'APOE4', 'FDG', 'AV45', 'CDRSB', 'ADAS11', 'ADAS13', 'ADASQ4', 'MMSE', 'RAVLT_immediate', 'RAVLT_learning', 'RAVLT_perc_forgetting', 'LDELTOTAL', 'TRABSCOR', 'FAQ', 'MOCA', 'EcogPtMem', 'EcogPtLang', 'EcogPtVisspat', 'EcogPtPlan', 'EcogPtOrgan', 'EcogPtDivatt', 'EcogPtTotal', 'EcogSPMem', 'EcogSPLang', 'EcogSPVisspat', 'EcogSPPlan', 'EcogSPOrgan', 'EcogSPDivatt', 'EcogSPTotal', 'mPACCdigi…
145	Clinical_with_Cong_results	AdaBoost	Lasso	0	['AGE', 'CDRSB', 'ADAS11', 'MMSE', 'RAVLT_immediate', 'RAVLT_learning', 'LDELTOTAL', 'FAQ', 'EcogPtMem', 'EcogPtLang', 'EcogPtOrgan', 'EcogSPMem', 'EcogSPVisspat', 'Hippocampus', 'WholeBrain', 'Entorhinal']
146	Clinical_with_Cong_results	AdaBoost	Lasso	1	['AGE', 'CDRSB', 'ADAS11', 'ADAS13', 'MMSE', 'RAVLT_immediate', 'LDELTOTAL', 'FAQ', 'EcogPtMem', 'EcogPtLang', 'EcogPtOrgan', 'EcogSPMem', 'EcogSPVisspat', 'EcogSPDivatt', 'WholeBrain', 'MidTemp', 'ICV', 'race__Black']
147	Clinical_with_Cong_results	AdaBoost	Lasso	2	['AGE', 'PTEDUCAT', 'APOE4', 'FDG', 'AV45', 'CDRSB', 'ADAS11', 'ADASQ4', 'MMSE', 'RAVLT_immediate', 'RAVLT_learning', 'RAVLT_forgetting', 'RAVLT_perc_forgetting', 'LDELTOTAL', 'TRABSCOR', 'FAQ', 'MOCA', 'EcogPtMem', 'EcogPtLang', 'EcogPtVisspat', 'EcogPtPlan', 'EcogPtOrgan', 'EcogPtDivatt', 'EcogSPMem', 'EcogSPLang', 'EcogSPVisspat', 'EcogSPOrgan', 'EcogSPDivatt', 'Hippocampus', 'WholeBrain', 'En…
148	Clinical_with_Cong_results	AdaBoost	Lasso	3	['AGE', 'PTEDUCAT', 'FDG', 'AV45', 'CDRSB', 'ADAS11', 'ADAS13', 'MMSE', 'RAVLT_immediate', 'RAVLT_learning', 'RAVLT_forgetting', 'LDELTOTAL', 'FAQ', 'EcogPtMem', 'EcogPtLang', 'EcogPtVisspat', 'EcogPtOrgan', 'EcogSPMem', 'EcogSPVisspat', 'EcogSPPlan', 'EcogSPOrgan', 'EcogSPDivatt', 'WholeBrain', 'Entorhinal', 'ICV', 'ethin__Hisp/Latino', 'race__Asian', 'race__Black', 'marry__Married']
149	Clinical_with_Cong_results	AdaBoost	Lasso	4	['AGE', 'PTEDUCAT', 'FDG', 'CDRSB', 'ADAS11', 'MMSE', 'RAVLT_immediate', 'RAVLT_learning', 'RAVLT_perc_forgetting', 'LDELTOTAL', 'FAQ', 'EcogPtMem', 'EcogPtLang', 'EcogPtVisspat', 'EcogPtOrgan', 'EcogSPMem', 'EcogSPVisspat', 'EcogSPPlan', 'EcogSPOrgan', 'EcogSPDivatt', 'Hippocampus', 'WholeBrain', 'Entorhinal', 'Fusiform', 'MidTemp', 'ICV', 'ethin__Hisp/Latino', 'race__Am Indian/Alaskan', 'race__…
150	Clinical_with_Cong_results	AdaBoost	MI	0	['AGE', 'APOE4', 'FDG', 'AV45', 'CDRSB', 'ADAS11', 'ADAS13', 'ADASQ4', 'MMSE', 'RAVLT_immediate', 'RAVLT_learning', 'RAVLT_forgetting', 'RAVLT_perc_forgetting', 'LDELTOTAL', 'TRABSCOR', 'FAQ', 'MOCA', 'EcogPtMem', 'EcogPtLang', 'EcogPtVisspat', 'EcogPtPlan', 'EcogPtOrgan', 'EcogPtDivatt', 'EcogPtTotal', 'EcogSPMem', 'EcogSPLang', 'EcogSPVisspat', 'EcogSPPlan', 'EcogSPOrgan', 'EcogSPDivatt', 'Ecog…
151	Clinical_with_Cong_results	AdaBoost	MI	1	['AGE', 'PTEDUCAT', 'APOE4', 'FDG', 'AV45', 'CDRSB', 'ADAS11', 'ADAS13', 'ADASQ4', 'MMSE', 'RAVLT_immediate', 'RAVLT_learning', 'RAVLT_forgetting', 'RAVLT_perc_forgetting', 'LDELTOTAL', 'TRABSCOR', 'FAQ', 'MOCA', 'EcogPtMem', 'EcogPtLang', 'EcogPtVisspat', 'EcogPtPlan', 'EcogPtOrgan', 'EcogPtDivatt', 'EcogPtTotal', 'EcogSPMem', 'EcogSPLang', 'EcogSPVisspat', 'EcogSPPlan', 'EcogSPOrgan', 'EcogSPDi…
152	Clinical_with_Cong_results	AdaBoost	MI	2	['AGE', 'PTEDUCAT', 'APOE4', 'FDG', 'AV45', 'CDRSB', 'ADAS11', 'ADAS13', 'ADASQ4', 'MMSE', 'RAVLT_immediate', 'RAVLT_learning', 'RAVLT_forgetting', 'RAVLT_perc_forgetting', 'LDELTOTAL', 'TRABSCOR', 'FAQ', 'MOCA', 'EcogPtMem', 'EcogPtLang', 'EcogPtVisspat', 'EcogPtPlan', 'EcogPtOrgan', 'EcogPtDivatt', 'EcogPtTotal', 'EcogSPMem', 'EcogSPLang', 'EcogSPVisspat', 'EcogSPPlan', 'EcogSPOrgan', 'EcogSPDi…
153	Clinical_with_Cong_results	AdaBoost	MI	3	['AGE', 'APOE4', 'FDG', 'AV45', 'CDRSB', 'ADAS11', 'ADAS13', 'ADASQ4', 'MMSE', 'RAVLT_immediate', 'RAVLT_learning', 'RAVLT_forgetting', 'RAVLT_perc_forgetting', 'LDELTOTAL', 'TRABSCOR', 'FAQ', 'MOCA', 'EcogPtMem', 'EcogPtLang', 'EcogPtVisspat', 'EcogPtPlan', 'EcogPtOrgan', 'EcogPtDivatt', 'EcogPtTotal', 'EcogSPMem', 'EcogSPLang', 'EcogSPVisspat', 'EcogSPPlan', 'EcogSPOrgan', 'EcogSPDivatt', 'Ecog…
154	Clinical_with_Cong_results	AdaBoost	MI	4	['AGE', 'PTEDUCAT', 'APOE4', 'FDG', 'AV45', 'CDRSB', 'ADAS11', 'ADAS13', 'ADASQ4', 'MMSE', 'RAVLT_immediate', 'RAVLT_learning', 'RAVLT_forgetting', 'RAVLT_perc_forgetting', 'LDELTOTAL', 'TRABSCOR', 'FAQ', 'MOCA', 'EcogPtMem', 'EcogPtLang', 'EcogPtVisspat', 'EcogPtPlan', 'EcogPtOrgan', 'EcogPtDivatt', 'EcogPtTotal', 'EcogSPMem', 'EcogSPLang', 'EcogSPVisspat', 'EcogSPPlan', 'EcogSPOrgan', 'EcogSPDi…
155	Clinical_with_Cong_results	SVM	Lasso	0	['AGE', 'CDRSB', 'ADAS11', 'MMSE', 'RAVLT_immediate', 'RAVLT_learning', 'LDELTOTAL', 'FAQ', 'EcogPtMem', 'EcogPtLang', 'EcogPtOrgan', 'EcogSPMem']
156	Clinical_with_Cong_results	SVM	Lasso	1	['AGE', 'CDRSB', 'ADAS13', 'MMSE', 'RAVLT_immediate', 'LDELTOTAL', 'FAQ', 'EcogPtMem', 'EcogPtLang', 'EcogSPMem', 'EcogSPVisspat', 'WholeBrain', 'ICV']
157	Clinical_with_Cong_results	SVM	Lasso	2	['AGE', 'CDRSB', 'MMSE', 'RAVLT_immediate', 'LDELTOTAL', 'FAQ', 'EcogPtMem', 'EcogPtLang', 'EcogSPMem', 'WholeBrain', 'MidTemp', 'race__Black']
158	Clinical_with_Cong_results	SVM	Lasso	3	['AGE', 'CDRSB', 'ADAS11', 'MMSE', 'RAVLT_immediate', 'LDELTOTAL', 'FAQ', 'EcogPtMem', 'EcogPtLang', 'EcogSPMem', 'EcogSPVisspat', 'EcogSPPlan', 'WholeBrain']
159	Clinical_with_Cong_results	SVM	Lasso	4	['AGE', 'CDRSB', 'MMSE', 'RAVLT_immediate', 'LDELTOTAL', 'FAQ', 'EcogPtMem', 'EcogPtLang', 'EcogSPMem', 'EcogSPVisspat', 'WholeBrain']
160	Genes_results	AdaBoost	Chi	0	['ABHD6_exp', 'ASPH_exp', 'CYP4F3_exp', 'DEFA4_exp', 'ITM2C_exp', 'LPGAT1_exp', 'MCTP2_exp', 'NMNAT1_exp', 'SLC22A15_exp', 'SNX11_exp']
161	Genes_results	AdaBoost	Chi	1	['ABCA2_exp', 'ABHD6_exp', 'ANXA1_exp', 'AP1B1_exp', 'ASPH_exp', 'ASPSCR1_exp', 'BCL7A_exp', 'CCDC127_exp', 'CD320_exp', 'CEBPE_exp', 'CPEB2_exp', 'CYP4F3_exp', 'ETV3_exp', 'FAM98A_exp', 'FLT3LG_exp', 'GCDH_exp', 'GLT8D1_exp', 'IFNGR2_exp', 'IFRD2_exp', 'ITM2C_exp', 'LILRA4_exp', 'LPGAT1_exp', 'MAGED1_exp', 'MAP1A_exp', 'MCTP2_exp', 'NAMPT_exp', 'NCF2_exp', 'NMNAT1_exp', 'NSMCE1_exp', 'PELI2_exp'…
162	Genes_results	AdaBoost	Chi	2	['ITM2C_exp', 'LPGAT1_exp', 'MAP1A_exp', 'MCTP2_exp', 'NMNAT1_exp', 'PRDM1_exp', 'RRAS_exp', 'SLC2A4RG_exp', 'SNX11_exp', 'TMEM86A_exp']
163	Genes_results	AdaBoost	Chi	3	['ABHD13_exp', 'ABHD6_exp', 'AOC3_exp', 'AP1B1_exp', 'ASPH_exp', 'ASPSCR1_exp', 'BBC3_exp', 'C1QA_exp', 'CPEB2_exp', 'DEFA4_exp', 'DEGS1_exp', 'DEK_exp', 'ETV3_exp', 'FHIT_exp', 'FRYL_exp', 'GCDH_exp', 'GMDS_exp', 'IFRD2_exp', 'ITM2C_exp', 'KBTBD8_exp', 'LATS2_exp', 'LPGAT1_exp', 'MAGED1_exp', 'MAP1A_exp', 'MCTP2_exp', 'NAMPT_exp', 'NANP_exp', 'NMNAT1_exp', 'PELP1_exp', 'PPP1R3D_exp', 'PRDM1_exp'…
164	Genes_results	AdaBoost	Chi	4	['ETV3_exp', 'LPGAT1_exp', 'LTBP1_exp', 'MAP1A_exp', 'NMNAT1_exp', 'RIMS3_exp', 'SNX11_exp', 'ST5_exp', 'STAG3_exp', 'TMEM86A_exp']
165	Genes_results	AdaBoost	Lasso	0	['ABHD4_exp', 'ABHD6_exp', 'ACOX3_exp', 'ACTR3B_exp', 'ADPGK_exp', 'ANKRD27_exp', 'ANXA1_exp', 'ANXA4_exp', 'AP1B1_exp', 'ARFIP2_exp', 'ASPH_exp', 'ASPHD2_exp', 'ASPSCR1_exp', 'AVPI1_exp', 'BBC3_exp', 'C1QA_exp', 'CA5B_exp', 'CABIN1_exp', 'CARD8_exp', 'CARD9_exp', 'CD320_exp', 'CD47_exp', 'CD59_exp', 'CEBPE_exp', 'CKAP5_exp', 'CKS1B_exp', 'CLDND1_exp', 'CLEC4E_exp', 'CLEC5A_exp', 'CLIC2_exp', 'CL…
166	Genes_results	AdaBoost	Lasso	1	['ABCA2_exp', 'ABHD4_exp', 'ABHD6_exp', 'ACOX3_exp', 'ACSL3_exp', 'ACTR3B_exp', 'ADAM28_exp', 'ADPGK_exp', 'ALPK1_exp', 'ANKRD27_exp', 'ANXA1_exp', 'ANXA4_exp', 'AP1B1_exp', 'AQR_exp', 'ARHGAP21_exp', 'ASPH_exp', 'ASPSCR1_exp', 'ATP11C_exp', 'ATP6V0C_exp', 'BBC3_exp', 'BCL7A_exp', 'C1QA_exp', 'CA5B_exp', 'CABIN1_exp', 'CARD9_exp', 'CCDC127_exp', 'CCR1_exp', 'CD300C_exp', 'CD320_exp', 'CD47_exp', …
167	Genes_results	AdaBoost	Lasso	2	['ABCA2_exp', 'ABHD4_exp', 'ABHD6_exp', 'ACOX3_exp', 'ACTR3B_exp', 'ACVR1C_exp', 'ADAM28_exp', 'ADNP_exp', 'ADPGK_exp', 'AHCY_exp', 'ALPK1_exp', 'AMOT_exp', 'ANKRD27_exp', 'ANXA4_exp', 'AOC3_exp', 'AP1B1_exp', 'ARFIP2_exp', 'ASPHD2_exp', 'ASPSCR1_exp', 'ATP11C_exp', 'ATP6V0C_exp', 'B3GNT8_exp', 'BBC3_exp', 'BST2_exp', 'C1QA_exp', 'CA5B_exp', 'CARD9_exp', 'CCR1_exp', 'CD300C_exp', 'CD320_exp', 'CD…
168	Genes_results	AdaBoost	Lasso	3	['ABCA2_exp', 'ABHD4_exp', 'ABHD6_exp', 'ACOX3_exp', 'ACTR3B_exp', 'ADAM28_exp', 'ANKRD27_exp', 'ANXA4_exp', 'AOC3_exp', 'ARHGAP21_exp', 'ATP11C_exp', 'BBC3_exp', 'C1QA_exp', 'CD320_exp', 'CD47_exp', 'CD59_exp', 'CEBPE_exp', 'CLIC2_exp', 'CYP4V2_exp', 'DEGS1_exp', 'DENND4A_exp', 'DHRS7B_exp', 'DOCK8_exp', 'ETV3_exp', 'EXOC7_exp', 'FAU_exp', 'FBXO4_exp', 'FHIT_exp', 'FRAT1_exp', 'FRYL_exp', 'GMDS_…
169	Genes_results	AdaBoost	Lasso	4	['ABHD4_exp', 'ABHD6_exp', 'ACTR3B_exp', 'ADAM28_exp', 'AMOT_exp', 'AP1B1_exp', 'AQR_exp', 'AVPI1_exp', 'C1QA_exp', 'CARD8_exp', 'CCR1_exp', 'CD300C_exp', 'CD320_exp', 'CD47_exp', 'CD59_exp', 'CEBPE_exp', 'CKAP5_exp', 'CKS1B_exp', 'CLIC2_exp', 'CLIP4_exp', 'CPEB3_exp', 'CREBBP_exp', 'DCK_exp', 'DEFA4_exp', 'DENND4A_exp', 'DHRS7B_exp', 'ETV3_exp', 'EXOC7_exp', 'F8_exp', 'FASLG_exp', 'FBXL6_exp', '…
170	Genes_results	AdaBoost	MI	0	['AHCY_exp', 'ANXA1_exp', 'AOC3_exp', 'ASPHD2_exp', 'ASPSCR1_exp', 'ATP11C_exp', 'BCL7A_exp', 'BST2_exp', 'CCR1_exp', 'CFP_exp', 'CYBA_exp', 'DAPK3_exp', 'DEFA4_exp', 'DEGS1_exp', 'E2F4_exp', 'EDF1_exp', 'FAM76A_exp', 'FASLG_exp', 'FBXL15_exp', 'FBXO4_exp', 'FCER1A_exp', 'FLT3LG_exp', 'FPR2_exp', 'FRYL_exp', 'GCDH_exp', 'GCNT1_exp', 'GNAL_exp', 'GNG11_exp', 'HMGCS1_exp', 'HRAS_exp', 'IFNGR2_exp',…
171	Genes_results	AdaBoost	MI	1	['ACSL3_exp', 'ADNP_exp', 'ANXA1_exp', 'ANXA4_exp', 'AOC3_exp', 'ATP11C_exp', 'AVPI1_exp', 'BBC3_exp', 'BST2_exp', 'CD47_exp', 'CD59_exp', 'CEBPE_exp', 'CFP_exp', 'CLDND1_exp', 'CMTM7_exp', 'CPEB2_exp', 'CRK_exp', 'CSF3R_exp', 'CXCL16_exp', 'CYP4F3_exp', 'DCK_exp', 'DEGS1_exp', 'E2F4_exp', 'FAM76A_exp', 'FASLG_exp', 'FBXL15_exp', 'FCER1A_exp', 'FGD3_exp', 'FLT3LG_exp', 'FRYL_exp', 'GCNT1_exp', 'G…
172	Genes_results	AdaBoost	MI	2	['ABHD13_exp', 'ACOX3_exp', 'AMOT_exp', 'ANXA1_exp', 'AOC3_exp', 'AP1B1_exp', 'ATP11C_exp', 'BCL7A_exp', 'CARD8_exp', 'CARD9_exp', 'CCR1_exp', 'CD300C_exp', 'CEBPE_exp', 'CLDND1_exp', 'CLIC2_exp', 'CMTM7_exp', 'CORO2A_exp', 'CPEB2_exp', 'CXCL16_exp', 'CYBA_exp', 'CYP4F3_exp', 'DAPK3_exp', 'DEFA4_exp', 'EDF1_exp', 'ERGIC2_exp', 'FAM76A_exp', 'FAM91A1_exp', 'FASLG_exp', 'FBXL15_exp', 'FBXO4_exp', '…
173	Genes_results	AdaBoost	MI	3	['ABCA2_exp', 'AOC3_exp', 'ATP11C_exp', 'CD59_exp', 'CPEB3_exp', 'CYBA_exp', 'DAPK3_exp', 'DCK_exp', 'DEGS1_exp', 'E2F4_exp', 'F8_exp', 'FAM91A1_exp', 'FASLG_exp', 'FAU_exp', 'FBXL15_exp', 'FCER1A_exp', 'FLT3LG_exp', 'FPR2_exp', 'GNA15_exp', 'GNAL_exp', 'HRAS_exp', 'JAK3_exp', 'KCNK3_exp', 'LILRA4_exp', 'LTBP1_exp', 'MAP3K3_exp', 'MCTP2_exp', 'MNT_exp', 'MOSPD3_exp', 'NAMPT_exp', 'NANP_exp', 'PAN…
174	Genes_results	AdaBoost	MI	4	['ABCA2_exp', 'ANXA1_exp', 'AOC3_exp', 'AQR_exp', 'ASPSCR1_exp', 'ATP11C_exp', 'CCR1_exp', 'CD47_exp', 'CEBPE_exp', 'CLDND1_exp', 'CMTM7_exp', 'CORO2A_exp', 'CPEB2_exp', 'CRK_exp', 'CXCL16_exp', 'CYBA_exp', 'CYP4F3_exp', 'DAPK3_exp', 'DEK_exp', 'DGCR2_exp', 'ENTPD4_exp', 'FAM91A1_exp', 'FASLG_exp', 'FBXL15_exp', 'FCER1A_exp', 'FGD3_exp', 'FLT3LG_exp', 'GNA15_exp', 'GNAL_exp', 'GTF2H3_exp', 'HMGCS…
175	Genes_results	MLP	Chi	0	['ABHD6_exp', 'ASPH_exp', 'CYP4F3_exp', 'DEFA4_exp', 'ITM2C_exp', 'LPGAT1_exp', 'MCTP2_exp', 'NMNAT1_exp', 'SLC22A15_exp', 'SNX11_exp']
176	Genes_results	MLP	Chi	1	['ABHD6_exp', 'ASPH_exp', 'CYP4F3_exp', 'ITM2C_exp', 'LPGAT1_exp', 'MCTP2_exp', 'NMNAT1_exp', 'RRAS_exp', 'SNX11_exp', 'TMEM86A_exp']
177	Genes_results	MLP	Chi	2	['ITM2C_exp', 'LPGAT1_exp', 'MAP1A_exp', 'MCTP2_exp', 'NMNAT1_exp', 'PRDM1_exp', 'RRAS_exp', 'SLC2A4RG_exp', 'SNX11_exp', 'TMEM86A_exp']
178	Genes_results	MLP	Chi	3	['DEFA4_exp', 'GCDH_exp', 'LPGAT1_exp', 'MAP1A_exp', 'MCTP2_exp', 'NMNAT1_exp', 'RRAS_exp', 'SLC2A4RG_exp', 'SNX11_exp', 'TMEM86A_exp']
179	Genes_results	MLP	Chi	4	['ETV3_exp', 'LPGAT1_exp', 'LTBP1_exp', 'MAP1A_exp', 'NMNAT1_exp', 'RIMS3_exp', 'SNX11_exp', 'ST5_exp', 'STAG3_exp', 'TMEM86A_exp']
180	Genes_results	MLP	Lasso	0	['ABHD4_exp', 'ABHD6_exp', 'ACOX3_exp', 'ACTR3B_exp', 'ADPGK_exp', 'ANXA1_exp', 'ANXA4_exp', 'AP1B1_exp', 'ARFIP2_exp', 'ASPH_exp', 'ASPHD2_exp', 'ASPSCR1_exp', 'AVPI1_exp', 'BBC3_exp', 'C1QA_exp', 'CA5B_exp', 'CABIN1_exp', 'CARD8_exp', 'CARD9_exp', 'CD320_exp', 'CD47_exp', 'CD59_exp', 'CEBPE_exp', 'CKAP5_exp', 'CKS1B_exp', 'CLDND1_exp', 'CLEC4E_exp', 'CLEC5A_exp', 'CLIC2_exp', 'CLIP4_exp', 'CMTM…
181	Genes_results	MLP	Lasso	1	['ABCA2_exp', 'ABHD4_exp', 'ABHD6_exp', 'ACSL3_exp', 'ACTR3B_exp', 'ADAM28_exp', 'ALPK1_exp', 'ANKRD27_exp', 'ANXA1_exp', 'ANXA4_exp', 'AQR_exp', 'ARHGAP21_exp', 'ASPH_exp', 'ATP11C_exp', 'ATP6V0C_exp', 'BBC3_exp', 'C1QA_exp', 'CA5B_exp', 'CABIN1_exp', 'CARD9_exp', 'CCDC127_exp', 'CD300C_exp', 'CD320_exp', 'CD47_exp', 'CD59_exp', 'CLDND1_exp', 'CLEC5A_exp', 'CLIP4_exp', 'CORO2A_exp', 'CPEB2_exp',…
182	Genes_results	MLP	Lasso	2	['ABCA2_exp', 'ABHD4_exp', 'ABHD6_exp', 'ACTR3B_exp', 'ADPGK_exp', 'AMOT_exp', 'ANKRD27_exp', 'AOC3_exp', 'ASPSCR1_exp', 'BST2_exp', 'C1QA_exp', 'CARD9_exp', 'CD47_exp', 'CD59_exp', 'CEBPE_exp', 'CKAP5_exp', 'CKS1B_exp', 'CORO2A_exp', 'CTSW_exp', 'DCK_exp', 'DEFA4_exp', 'DEGS1_exp', 'DENND4A_exp', 'DHRS7B_exp', 'DOCK8_exp', 'E2F4_exp', 'FASLG_exp', 'FAU_exp', 'FBXL6_exp', 'FHIT_exp', 'FOXN3_exp',…
183	Genes_results	MLP	Lasso	3	['ABCA2_exp', 'ABHD4_exp', 'ABHD6_exp', 'ACOX3_exp', 'ACTR3B_exp', 'ADAM28_exp', 'ANKRD27_exp', 'ANXA4_exp', 'AOC3_exp', 'ARHGAP21_exp', 'ATP11C_exp', 'AVPI1_exp', 'BBC3_exp', 'C1QA_exp', 'CARD8_exp', 'CD320_exp', 'CD47_exp', 'CD59_exp', 'CEBPE_exp', 'CLIC2_exp', 'CYP4V2_exp', 'DEGS1_exp', 'DENND4A_exp', 'DHRS7B_exp', 'DOCK8_exp', 'ETV3_exp', 'EXOC7_exp', 'FAM91A1_exp', 'FAU_exp', 'FBXO4_exp', 'F…
184	Genes_results	MLP	Lasso	4	['ABHD6_exp', 'ACTR3B_exp', 'ADAM28_exp', 'AMOT_exp', 'AP1B1_exp', 'AQR_exp', 'C1QA_exp', 'CARD8_exp', 'CD320_exp', 'CD59_exp', 'CKS1B_exp', 'CLIP4_exp', 'CPEB3_exp', 'DCK_exp', 'DEFA4_exp', 'DENND4A_exp', 'DHRS7B_exp', 'ETV3_exp', 'EXOC7_exp', 'FASLG_exp', 'FBXL6_exp', 'FHIT_exp', 'FLT3LG_exp', 'GCC1_exp', 'GLT8D1_exp', 'GNG11_exp', 'GTF2H3_exp', 'HAPLN3_exp', 'HRAS_exp', 'IL18RAP_exp', 'JAK3_ex…
185	Genes_results	MLP	MI	0	['AHCY_exp', 'ANXA1_exp', 'AOC3_exp', 'ASPSCR1_exp', 'ATP11C_exp', 'BST2_exp', 'CCR1_exp', 'CFP_exp', 'CYBA_exp', 'DAPK3_exp', 'DEFA4_exp', 'EDF1_exp', 'FAM76A_exp', 'FASLG_exp', 'FBXL15_exp', 'FBXO4_exp', 'FCER1A_exp', 'FPR2_exp', 'GCNT1_exp', 'GNAL_exp', 'HMGCS1_exp', 'IFNGR2_exp', 'IQSEC2_exp', 'IRAK4_exp', 'KCNK3_exp', 'LPGAT1_exp', 'MAP1A_exp', 'MCTP2_exp', 'MMP14_exp', 'MNT_exp', 'MR1_exp',…
186	Genes_results	MLP	MI	1	['ANXA1_exp', 'CYP4F3_exp', 'FCER1A_exp', 'GLT8D1_exp', 'MCTP2_exp', 'PGM2L1_exp', 'REST_exp', 'SLC2A4RG_exp', 'UPB1_exp', 'ZBTB38_exp']
187	Genes_results	MLP	MI	2	['ATP11C_exp', 'CPEB2_exp', 'CXCL16_exp', 'DEFA4_exp', 'IRAK4_exp', 'MCTP2_exp', 'PGM1_exp', 'SLC22A15_exp', 'SNUPN_exp', 'VEGFB_exp']
188	Genes_results	MLP	MI	3	['ABCA2_exp', 'ACSL3_exp', 'AOC3_exp', 'ATP11C_exp', 'BCL7A_exp', 'CD300C_exp', 'CD59_exp', 'CPEB3_exp', 'CXCL16_exp', 'CYBA_exp', 'DAPK3_exp', 'DCK_exp', 'DEGS1_exp', 'E2F4_exp', 'F8_exp', 'FAM91A1_exp', 'FASLG_exp', 'FAU_exp', 'FBXL15_exp', 'FCER1A_exp', 'FLT3LG_exp', 'FPR2_exp', 'FRYL_exp', 'GCDH_exp', 'GCNT1_exp', 'GNA15_exp', 'GNAL_exp', 'GRB2_exp', 'HRAS_exp', 'IFNGR2_exp', 'JAK3_exp', 'KCN…
189	Genes_results	MLP	MI	4	['ABCA2_exp', 'ANXA1_exp', 'AOC3_exp', 'AQR_exp', 'ASPSCR1_exp', 'ATP11C_exp', 'BBC3_exp', 'BCL7A_exp', 'CARD8_exp', 'CCR1_exp', 'CD47_exp', 'CEBPE_exp', 'CLDND1_exp', 'CMTM7_exp', 'CORO2A_exp', 'CPEB2_exp', 'CRK_exp', 'CXCL16_exp', 'CYBA_exp', 'CYP4F3_exp', 'DAPK3_exp', 'DEK_exp', 'DGCR2_exp', 'E2F4_exp', 'EDF1_exp', 'ENTPD4_exp', 'FAM76A_exp', 'FAM91A1_exp', 'FASLG_exp', 'FBXL15_exp', 'FCER1A_e…
190	Genes_results	RandomForest	Chi	0	['ABHD6_exp', 'ASPH_exp', 'CYP4F3_exp', 'DEFA4_exp', 'ITM2C_exp', 'LPGAT1_exp', 'MCTP2_exp', 'NMNAT1_exp', 'SLC22A15_exp', 'SNX11_exp']
191	Genes_results	RandomForest	Chi	1	['ABCA2_exp', 'ABHD13_exp', 'ABHD6_exp', 'ANKRD27_exp', 'ANXA1_exp', 'AOC3_exp', 'AP1B1_exp', 'ASPH_exp', 'ASPSCR1_exp', 'AVPI1_exp', 'BCL7A_exp', 'CA5B_exp', 'CARD9_exp', 'CCDC127_exp', 'CD320_exp', 'CEBPE_exp', 'CKAP5_exp', 'CLIP4_exp', 'CPEB2_exp', 'CRK_exp', 'CYP4F3_exp', 'DEGS1_exp', 'DEK_exp', 'DOCK8_exp', 'ERGIC2_exp', 'ETV3_exp', 'FAM98A_exp', 'FEN1_exp', 'FHIT_exp', 'FLT3LG_exp', 'FPR2_e…
192	Genes_results	RandomForest	Chi	2	['ITM2C_exp', 'LPGAT1_exp', 'MAP1A_exp', 'MCTP2_exp', 'NMNAT1_exp', 'PRDM1_exp', 'RRAS_exp', 'SLC2A4RG_exp', 'SNX11_exp', 'TMEM86A_exp']
193	Genes_results	RandomForest	Chi	3	['DEFA4_exp', 'GCDH_exp', 'LPGAT1_exp', 'MAP1A_exp', 'MCTP2_exp', 'NMNAT1_exp', 'RRAS_exp', 'SLC2A4RG_exp', 'SNX11_exp', 'TMEM86A_exp']
194	Genes_results	RandomForest	Chi	4	['ETV3_exp', 'LPGAT1_exp', 'LTBP1_exp', 'MAP1A_exp', 'NMNAT1_exp', 'RIMS3_exp', 'SNX11_exp', 'ST5_exp', 'STAG3_exp', 'TMEM86A_exp']
195	Genes_results	RandomForest	Lasso	0	['ABHD13_exp', 'ABHD4_exp', 'ABHD6_exp', 'ACOX3_exp', 'ACSL3_exp', 'ACTR3B_exp', 'ADPGK_exp', 'AHCY_exp', 'ALPK1_exp', 'AMOT_exp', 'ANKRD27_exp', 'ANXA1_exp', 'ANXA4_exp', 'AOC3_exp', 'AP1B1_exp', 'ARFIP2_exp', 'ARHGAP21_exp', 'ARPC5L_exp', 'ASPHD2_exp', 'ASPSCR1_exp', 'ATP6V0C_exp', 'AVPI1_exp', 'BBC3_exp', 'C1QA_exp', 'CA5B_exp', 'CABIN1_exp', 'CARD8_exp', 'CARD9_exp', 'CD320_exp', 'CD47_exp', …
196	Genes_results	RandomForest	Lasso	1	['ABCA2_exp', 'ABHD4_exp', 'ABHD6_exp', 'ACOX3_exp', 'ACSL3_exp', 'ACTR3B_exp', 'ADAM28_exp', 'ADPGK_exp', 'ALPK1_exp', 'ANKRD27_exp', 'ANXA1_exp', 'ANXA4_exp', 'AP1B1_exp', 'AQR_exp', 'ARHGAP21_exp', 'ASPH_exp', 'ATP11C_exp', 'ATP6V0C_exp', 'BBC3_exp', 'BCL7A_exp', 'C1QA_exp', 'CA5B_exp', 'CABIN1_exp', 'CARD9_exp', 'CCDC127_exp', 'CCR1_exp', 'CD300C_exp', 'CD320_exp', 'CD47_exp', 'CD59_exp', 'CE…
197	Genes_results	RandomForest	Lasso	2	['ABCA2_exp', 'ABHD4_exp', 'ABHD6_exp', 'ACTR3B_exp', 'ADPGK_exp', 'AMOT_exp', 'ANKRD27_exp', 'ANXA1_exp', 'AOC3_exp', 'ASPSCR1_exp', 'ATP11C_exp', 'BST2_exp', 'C1QA_exp', 'CARD9_exp', 'CD47_exp', 'CD59_exp', 'CEBPE_exp', 'CKAP5_exp', 'CKS1B_exp', 'CLEC5A_exp', 'CORO2A_exp', 'CTSW_exp', 'DCK_exp', 'DEFA4_exp', 'DEGS1_exp', 'DENND4A_exp', 'DHRS7B_exp', 'DOCK8_exp', 'E2F4_exp', 'FASLG_exp', 'FAU_ex…
198	Genes_results	RandomForest	Lasso	3	['ABCA2_exp', 'ABHD4_exp', 'ABHD6_exp', 'ACOX3_exp', 'ACTR3B_exp', 'ADAM28_exp', 'ANKRD27_exp', 'ANXA4_exp', 'AOC3_exp', 'ARHGAP21_exp', 'ATP11C_exp', 'C1QA_exp', 'CD320_exp', 'CD47_exp', 'CD59_exp', 'CEBPE_exp', 'CLIC2_exp', 'CYP4V2_exp', 'DEGS1_exp', 'DENND4A_exp', 'DHRS7B_exp', 'DOCK8_exp', 'EXOC7_exp', 'FAU_exp', 'FBXO4_exp', 'FHIT_exp', 'FRAT1_exp', 'FRYL_exp', 'GMDS_exp', 'HAPLN3_exp', 'HDA…
199	Genes_results	RandomForest	Lasso	4	['ABHD4_exp', 'ABHD6_exp', 'ACTR3B_exp', 'ADAM28_exp', 'ADPGK_exp', 'AMOT_exp', 'AP1B1_exp', 'AQR_exp', 'ATP11C_exp', 'AVPI1_exp', 'BBC3_exp', 'C1QA_exp', 'CARD8_exp', 'CCDC127_exp', 'CCR1_exp', 'CD300C_exp', 'CD320_exp', 'CD47_exp', 'CD59_exp', 'CEBPE_exp', 'CKAP5_exp', 'CKS1B_exp', 'CLEC4E_exp', 'CLEC5A_exp', 'CLIC2_exp', 'CLIP4_exp', 'CPEB3_exp', 'CREBBP_exp', 'DCK_exp', 'DEFA4_exp', 'DENND4A_…
200	Genes_results	RandomForest	MI	0	['ABHD6_exp', 'AHCY_exp', 'ANXA1_exp', 'AOC3_exp', 'ASPH_exp', 'ASPHD2_exp', 'ASPSCR1_exp', 'ATP11C_exp', 'BCL7A_exp', 'BST2_exp', 'CCR1_exp', 'CD59_exp', 'CFP_exp', 'CKS1B_exp', 'CLEC5A_exp', 'CPEB2_exp', 'CSF3R_exp', 'CXCL16_exp', 'CYBA_exp', 'DAPK3_exp', 'DEFA4_exp', 'DEGS1_exp', 'E2F4_exp', 'EDF1_exp', 'F8_exp', 'FAM76A_exp', 'FASLG_exp', 'FBXL15_exp', 'FBXO4_exp', 'FCER1A_exp', 'FLT3LG_exp',…
201	Genes_results	RandomForest	MI	1	['ANXA1_exp', 'ATP11C_exp', 'BBC3_exp', 'CMTM7_exp', 'CRK_exp', 'CSF3R_exp', 'CXCL16_exp', 'CYP4F3_exp', 'DEGS1_exp', 'E2F4_exp', 'FBXL15_exp', 'FCER1A_exp', 'FLT3LG_exp', 'FRYL_exp', 'GCNT1_exp', 'GLT8D1_exp', 'ITM2C_exp', 'KCNK3_exp', 'LPGAT1_exp', 'MAP1A_exp', 'MCTP2_exp', 'MTMR9_exp', 'NMNAT1_exp', 'OSTF1_exp', 'PANK2_exp', 'PGM2L1_exp', 'PPP1R12C_exp', 'PPP6C_exp', 'PTK2_exp', 'QRICH1_exp', …
202	Genes_results	RandomForest	MI	2	['ACOX3_exp', 'ANXA1_exp', 'AP1B1_exp', 'ATP11C_exp', 'CCR1_exp', 'CEBPE_exp', 'CMTM7_exp', 'CPEB2_exp', 'CXCL16_exp', 'DAPK3_exp', 'DEFA4_exp', 'EDF1_exp', 'FAM76A_exp', 'FBXL15_exp', 'FBXO4_exp', 'FRAT1_exp', 'GDPD5_exp', 'HM13_exp', 'IL18RAP_exp', 'IRAK4_exp', 'KCNK3_exp', 'LILRA4_exp', 'LIMS1_exp', 'LPGAT1_exp', 'LTBP1_exp', 'MAP1A_exp', 'MCTP2_exp', 'MCTS1_exp', 'MOSPD3_exp', 'MR1_exp', 'MTM…
203	Genes_results	RandomForest	MI	3	['ABCA2_exp', 'ACSL3_exp', 'AMOT_exp', 'ANXA4_exp', 'AOC3_exp', 'ASPHD2_exp', 'ASPSCR1_exp', 'ATP11C_exp', 'BCL7A_exp', 'C1QA_exp', 'CD300C_exp', 'CD320_exp', 'CD47_exp', 'CD59_exp', 'CPEB3_exp', 'CRK_exp', 'CYBA_exp', 'DAPK3_exp', 'DCK_exp', 'DEGS1_exp', 'E2F4_exp', 'F8_exp', 'FAM91A1_exp', 'FASLG_exp', 'FAU_exp', 'FBXL15_exp', 'FBXO4_exp', 'FCER1A_exp', 'FLT3LG_exp', 'FPR2_exp', 'FRYL_exp', 'GC…
204	Genes_results	RandomForest	MI	4	['ABCA2_exp', 'ANXA1_exp', 'AOC3_exp', 'AQR_exp', 'ARPC5L_exp', 'ASPSCR1_exp', 'ATP11C_exp', 'BBC3_exp', 'BCL7A_exp', 'CARD8_exp', 'CCR1_exp', 'CD47_exp', 'CD59_exp', 'CEBPE_exp', 'CLDND1_exp', 'CMTM7_exp', 'CORO2A_exp', 'CPEB2_exp', 'CRK_exp', 'CXCL16_exp', 'CYBA_exp', 'CYP4F3_exp', 'DAPK3_exp', 'DEK_exp', 'DGCR2_exp', 'E2F4_exp', 'EDF1_exp', 'ENTPD4_exp', 'FAM76A_exp', 'FAM91A1_exp', 'FASLG_exp…
205	Genes_results	SVM	Chi	0	['ABHD6_exp', 'ASPH_exp', 'CYP4F3_exp', 'DEFA4_exp', 'ITM2C_exp', 'LPGAT1_exp', 'MCTP2_exp', 'NMNAT1_exp', 'SLC22A15_exp', 'SNX11_exp']
206	Genes_results	SVM	Chi	1	['ABCA2_exp', 'ABHD6_exp', 'ANXA1_exp', 'AOC3_exp', 'AP1B1_exp', 'ASPH_exp', 'ASPSCR1_exp', 'BCL7A_exp', 'CCDC127_exp', 'CD320_exp', 'CEBPE_exp', 'CPEB2_exp', 'CYP4F3_exp', 'DEGS1_exp', 'DEK_exp', 'ETV3_exp', 'FAM98A_exp', 'FLT3LG_exp', 'GCDH_exp', 'GLT8D1_exp', 'GMDS_exp', 'IFNGR2_exp', 'IFRD2_exp', 'IGSF8_exp', 'ITM2C_exp', 'KCNJ2_exp', 'LATS2_exp', 'LILRA4_exp', 'LPGAT1_exp', 'MAGED1_exp', 'MA…
207	Genes_results	SVM	Chi	2	['ITM2C_exp', 'LPGAT1_exp', 'MAP1A_exp', 'MCTP2_exp', 'NMNAT1_exp', 'PRDM1_exp', 'RRAS_exp', 'SLC2A4RG_exp', 'SNX11_exp', 'TMEM86A_exp']
208	Genes_results	SVM	Chi	3	['ABHD13_exp', 'ABHD6_exp', 'AOC3_exp', 'AP1B1_exp', 'ASPH_exp', 'ASPSCR1_exp', 'BBC3_exp', 'C1QA_exp', 'CPEB2_exp', 'DEFA4_exp', 'DEGS1_exp', 'DEK_exp', 'ETV3_exp', 'FHIT_exp', 'FRYL_exp', 'GCDH_exp', 'GMDS_exp', 'IFRD2_exp', 'ITM2C_exp', 'KBTBD8_exp', 'LATS2_exp', 'LPGAT1_exp', 'MAGED1_exp', 'MAP1A_exp', 'MCTP2_exp', 'NAMPT_exp', 'NANP_exp', 'NMNAT1_exp', 'PELP1_exp', 'PPP1R3D_exp', 'PRDM1_exp'…
209	Genes_results	SVM	Chi	4	['ETV3_exp', 'LPGAT1_exp', 'LTBP1_exp', 'MAP1A_exp', 'NMNAT1_exp', 'RIMS3_exp', 'SNX11_exp', 'ST5_exp', 'STAG3_exp', 'TMEM86A_exp']
210	Genes_results	SVM	Lasso	0	['ABHD13_exp', 'ABHD4_exp', 'ABHD6_exp', 'ACOX3_exp', 'ACSL3_exp', 'ACTR3B_exp', 'ADPGK_exp', 'AMOT_exp', 'ANKRD27_exp', 'ANXA1_exp', 'ANXA4_exp', 'AOC3_exp', 'AP1B1_exp', 'ARFIP2_exp', 'ARHGAP21_exp', 'ASPHD2_exp', 'ASPSCR1_exp', 'AVPI1_exp', 'BBC3_exp', 'C1QA_exp', 'CA5B_exp', 'CABIN1_exp', 'CARD8_exp', 'CARD9_exp', 'CD320_exp', 'CD47_exp', 'CD59_exp', 'CEBPE_exp', 'CKAP5_exp', 'CKS1B_exp', 'CL…
211	Genes_results	SVM	Lasso	1	['ABCA2_exp', 'ABHD4_exp', 'ABHD6_exp', 'ACSL3_exp', 'ACTR3B_exp', 'ADAM28_exp', 'ALPK1_exp', 'ANKRD27_exp', 'ANXA1_exp', 'ANXA4_exp', 'AQR_exp', 'ARHGAP21_exp', 'ASPH_exp', 'ATP11C_exp', 'ATP6V0C_exp', 'BBC3_exp', 'BCL7A_exp', 'C1QA_exp', 'CA5B_exp', 'CABIN1_exp', 'CARD9_exp', 'CCDC127_exp', 'CCR1_exp', 'CD300C_exp', 'CD320_exp', 'CD47_exp', 'CD59_exp', 'CLDND1_exp', 'CLEC5A_exp', 'CLIP4_exp', '…
212	Genes_results	SVM	Lasso	2	['ABCA2_exp', 'ABHD4_exp', 'ABHD6_exp', 'ACTR3B_exp', 'ACVR1C_exp', 'ADNP_exp', 'ADPGK_exp', 'ALPK1_exp', 'AMOT_exp', 'ANKRD27_exp', 'ANXA4_exp', 'AOC3_exp', 'AP1B1_exp', 'ARFIP2_exp', 'ASPHD2_exp', 'ASPSCR1_exp', 'ATP11C_exp', 'ATP6V0C_exp', 'BBC3_exp', 'BST2_exp', 'C1QA_exp', 'CA5B_exp', 'CARD9_exp', 'CCR1_exp', 'CD320_exp', 'CD47_exp', 'CD59_exp', 'CEBPE_exp', 'CKAP5_exp', 'CKS1B_exp', 'CLDND1…
213	Genes_results	SVM	Lasso	3	['ABCA2_exp', 'ABHD4_exp', 'ABHD6_exp', 'ACOX3_exp', 'ACTR3B_exp', 'ADAM28_exp', 'ANKRD27_exp', 'ANXA4_exp', 'AOC3_exp', 'ARHGAP21_exp', 'ATP11C_exp', 'BBC3_exp', 'C1QA_exp', 'CD320_exp', 'CD47_exp', 'CD59_exp', 'CEBPE_exp', 'CLIC2_exp', 'CYP4V2_exp', 'DEGS1_exp', 'DENND4A_exp', 'DHRS7B_exp', 'DOCK8_exp', 'ETV3_exp', 'EXOC7_exp', 'FAU_exp', 'FBXO4_exp', 'FHIT_exp', 'FRAT1_exp', 'FRYL_exp', 'GMDS_…
214	Genes_results	SVM	Lasso	4	['ABHD6_exp', 'ACTR3B_exp', 'ADAM28_exp', 'AMOT_exp', 'AP1B1_exp', 'C1QA_exp', 'CARD8_exp', 'CD320_exp', 'CD59_exp', 'CKS1B_exp', 'DCK_exp', 'DENND4A_exp', 'DHRS7B_exp', 'ETV3_exp', 'EXOC7_exp', 'FASLG_exp', 'FBXL6_exp', 'FHIT_exp', 'FLT3LG_exp', 'GCC1_exp', 'GLT8D1_exp', 'GNG11_exp', 'GTF2H3_exp', 'HAPLN3_exp', 'HRAS_exp', 'JAK3_exp', 'KBTBD8_exp', 'KIAA0319L_exp', 'LPGAT1_exp', 'LRIG1_exp', 'LR…
215	Genes_results	SVM	MI	0	['ABHD6_exp', 'AHCY_exp', 'ANXA1_exp', 'AOC3_exp', 'ASPH_exp', 'ASPHD2_exp', 'ASPSCR1_exp', 'ATP11C_exp', 'BBC3_exp', 'BCL7A_exp', 'BST2_exp', 'CARD8_exp', 'CCR1_exp', 'CD59_exp', 'CFP_exp', 'CKS1B_exp', 'CLEC5A_exp', 'CPEB2_exp', 'CSF3R_exp', 'CXCL16_exp', 'CYBA_exp', 'DAPK3_exp', 'DEFA4_exp', 'DEGS1_exp', 'E2F4_exp', 'EDF1_exp', 'F8_exp', 'FAM76A_exp', 'FASLG_exp', 'FBXL15_exp', 'FBXO4_exp', 'F…
216	Genes_results	SVM	MI	1	['ACSL3_exp', 'ANXA1_exp', 'ANXA4_exp', 'ATP11C_exp', 'BBC3_exp', 'BST2_exp', 'CD47_exp', 'CLDND1_exp', 'CMTM7_exp', 'CPEB2_exp', 'CRK_exp', 'CSF3R_exp', 'CXCL16_exp', 'CYP4F3_exp', 'DEGS1_exp', 'E2F4_exp', 'FBXL15_exp', 'FCER1A_exp', 'FLT3LG_exp', 'FRYL_exp', 'GCNT1_exp', 'GLT8D1_exp', 'GNA15_exp', 'GNAL_exp', 'HIST1H4B_exp', 'IFRD2_exp', 'ITM2C_exp', 'KCNK3_exp', 'LPGAT1_exp', 'MAP1A_exp', 'MCT…
217	Genes_results	SVM	MI	2	['ATP11C_exp', 'CPEB2_exp', 'CXCL16_exp', 'IRAK4_exp', 'KCNK3_exp', 'MCTP2_exp', 'PGM1_exp', 'SLC22A15_exp', 'SNUPN_exp', 'VEGFB_exp']
218	Genes_results	SVM	MI	3	['ABCA2_exp', 'ACOX3_exp', 'ACSL3_exp', 'AMOT_exp', 'AOC3_exp', 'ASPHD2_exp', 'ATP11C_exp', 'BBC3_exp', 'BCL7A_exp', 'CD300C_exp', 'CD320_exp', 'CD47_exp', 'CD59_exp', 'CPEB3_exp', 'CXCL16_exp', 'CYBA_exp', 'DAPK3_exp', 'DCK_exp', 'DEGS1_exp', 'DGCR2_exp', 'E2F4_exp', 'F8_exp', 'FAM91A1_exp', 'FASLG_exp', 'FAU_exp', 'FBXL15_exp', 'FBXO4_exp', 'FCER1A_exp', 'FLT3LG_exp', 'FPR2_exp', 'FRYL_exp', 'G…
219	Genes_results	SVM	MI	4	['ABCA2_exp', 'ANXA1_exp', 'AOC3_exp', 'AQR_exp', 'ASPSCR1_exp', 'ATP11C_exp', 'BBC3_exp', 'CCR1_exp', 'CD47_exp', 'CLDND1_exp', 'CMTM7_exp', 'CORO2A_exp', 'CPEB2_exp', 'CRK_exp', 'CYBA_exp', 'CYP4F3_exp', 'DAPK3_exp', 'DEK_exp', 'DGCR2_exp', 'ENTPD4_exp', 'FAM91A1_exp', 'FASLG_exp', 'FBXL15_exp', 'FCER1A_exp', 'FGD3_exp', 'FLT3LG_exp', 'FRYL_exp', 'GNA15_exp', 'GNAL_exp', 'GTF2H3_exp', 'HMGCS1_e…
220	Genes_SNPs_Results	SVM	Lasso	0	['rs17345545_C', 'rs7519796_A', 'rs7413155_A', 'rs628482_G', 'rs6695731_C', 'rs10888578_C', 'rs1891265_G', 'rs17430865_C', 'rs911892_T', 'rs1328179_T', 'rs12988856_T', 'rs3771389_C', 'rs10176603_T', 'rs2697303_A', 'rs11680332_G', 'rs4472075_A', 'rs2577322_C', 'rs17068548_G', 'rs793291_A', 'rs4290760_C', 'rs11922179_C', 'rs7618348_T', 'rs16864809_T', 'rs2286343_A', 'rs4689705_T', 'rs7679260_C', 'r…
221	Genes_SNPs_Results	SVM	Lasso	1	['rs7519796_A', 'rs6695731_C', 'rs10888578_C', 'rs1891265_G', 'rs17430865_C', 'rs1328179_T', 'rs12988856_T', 'rs4953672_A', 'rs3771389_C', 'rs10176603_T', 'rs11680332_G', 'rs2577322_C', 'rs17068548_G', 'rs793291_A', 'rs4290760_C', 'rs11922179_C', 'rs10804812_C', 'rs7618348_T', 'rs16864809_T', 'rs2286343_A', 'rs4689705_T', 'rs7679260_C', 'rs13135230_A', 'rs10222715_G', 'rs10031325_C', 'rs11733633_…
222	Genes_SNPs_Results	SVM	Lasso	2	['rs17345545_C', 'rs7519796_A', 'rs7413155_A', 'rs6695731_C', 'rs10888578_C', 'rs1186685_C', 'rs1891265_G', 'rs17430865_C', 'rs911892_T', 'rs1328179_T', 'rs12988856_T', 'rs4953672_A', 'rs3771389_C', 'rs10176603_T', 'rs2697303_A', 'rs11680332_G', 'rs2577322_C', 'rs17068548_G', 'rs4290760_C', 'rs11922179_C', 'rs10804812_C', 'rs7618348_T', 'rs16864809_T', 'rs2286343_A', 'rs7679260_C', 'rs13135230_A'…
223	Genes_SNPs_Results	SVM	Lasso	3	['rs17345545_C', 'rs7519796_A', 'rs7413155_A', 'rs628482_G', 'rs6695731_C', 'rs10888578_C', 'rs1186685_C', 'rs1891265_G', 'rs17430865_C', 'rs911892_T', 'rs1328179_T', 'rs12988856_T', 'rs3771389_C', 'rs10176603_T', 'rs2697303_A', 'rs11680332_G', 'rs4472075_A', 'rs2577322_C', 'rs17068548_G', 'rs793291_A', 'rs4290760_C', 'rs11922179_C', 'rs7618348_T', 'rs2286343_A', 'rs4689705_T', 'rs7679260_C', 'rs…
224	Genes_SNPs_Results	SVM	Lasso	4	['rs7519796_A', 'rs7413155_A', 'rs628482_G', 'rs1186685_C', 'rs17430865_C', 'rs911892_T', 'rs1328179_T', 'rs12988856_T', 'rs4953672_A', 'rs3771389_C', 'rs10176603_T', 'rs2697303_A', 'rs11680332_G', 'rs2577322_C', 'rs17068548_G', 'rs11922179_C', 'rs7618348_T', 'rs2286343_A', 'rs4689705_T', 'rs7679260_C', 'rs13135230_A', 'rs10222715_G', 'rs2725790_C', 'rs2309777_G', 'rs6838005_T', 'rs168825_T', 'rs…
225	SNPs Results	SVM	Lasso	0	['rs17345545_C', 'rs7519796_A', 'rs7413155_A', 'rs6695731_C', 'rs10888578_C', 'rs1186685_C', 'rs1891265_G', 'rs1328179_T', 'rs12988856_T', 'rs4953672_A', 'rs3771389_C', 'rs10176603_T', 'rs2697303_A', 'rs11680332_G', 'rs2577322_C', 'rs793291_A', 'rs11922179_C', 'rs7618348_T', 'rs2286343_A', 'rs4689705_T', 'rs10222715_G', 'rs10031325_C', 'rs11733633_G', 'rs2725790_C', 'rs2309777_G', 'rs6838005_T', …
226	SNPs Results	SVM	Lasso	1	['rs17345545_C', 'rs7519796_A', 'rs7413155_A', 'rs628482_G', 'rs6695731_C', 'rs10888578_C', 'rs1186685_C', 'rs1891265_G', 'rs17430865_C', 'rs911892_T', 'rs1328179_T', 'rs12988856_T', 'rs4953672_A', 'rs3771389_C', 'rs10176603_T', 'rs2697303_A', 'rs11680332_G', 'rs4472075_A', 'rs17068548_G', 'rs793291_A', 'rs4290760_C', 'rs11922179_C', 'rs7618348_T', 'rs16864809_T', 'rs2286343_A', 'rs4689705_T', 'r…
227	SNPs Results	SVM	Lasso	2	['rs17345545_C', 'rs7519796_A', 'rs7413155_A', 'rs6695731_C', 'rs10888578_C', 'rs1186685_C', 'rs1891265_G', 'rs17430865_C', 'rs911892_T', 'rs1328179_T', 'rs12988856_T', 'rs4953672_A', 'rs3771389_C', 'rs10176603_T', 'rs2697303_A', 'rs11680332_G', 'rs2577322_C', 'rs17068548_G', 'rs793291_A', 'rs11922179_C', 'rs10804812_C', 'rs7618348_T', 'rs16864809_T', 'rs2286343_A', 'rs7679260_C', 'rs13135230_A',…
228	SNPs Results	SVM	Lasso	3	['rs17345545_C', 'rs7519796_A', 'rs7413155_A', 'rs628482_G', 'rs6695731_C', 'rs10888578_C', 'rs1891265_G', 'rs17430865_C', 'rs911892_T', 'rs1328179_T', 'rs4953672_A', 'rs3771389_C', 'rs10176603_T', 'rs2697303_A', 'rs11680332_G', 'rs4472075_A', 'rs2577322_C', 'rs17068548_G', 'rs793291_A', 'rs4290760_C', 'rs11922179_C', 'rs10804812_C', 'rs7618348_T', 'rs16864809_T', 'rs2286343_A', 'rs4689705_T', 'r…
229	SNPs Results	SVM	Lasso	4	['rs7519796_A', 'rs628482_G', 'rs6695731_C', 'rs1186685_C', 'rs17430865_C', 'rs911892_T', 'rs4953672_A', 'rs3771389_C', 'rs10176603_T', 'rs2697303_A', 'rs2577322_C', 'rs17068548_G', 'rs11922179_C', 'rs7618348_T', 'rs2286343_A', 'rs7679260_C', 'rs10222715_G', 'rs2725790_C', 'rs2309777_G', 'rs6838005_T', 'rs168825_T', 'rs10068900_A', 'rs10044783_C', 'rs6929400_C', 'rs9381936_C', 'rs9296691_T', 'rs1…
