# Supplementary material for: Predicting early Alzheimer’s with blood biomarkers and clinical features
Source: Sci Rep. 2024 Mar 13;14:6039. doi: 10.1038/s41598-024-56489-1 (PMC10933308; doi:10.1038/s41598-024-56489-1)
Supplement: Supplementary file 2 — Supplementary Information 2. [file 41598_2024_56489_MOESM2_ESM.csv]

	Group	Model	Feature Selection Method	Fold Number	Hyperparameters
0	ClinicalClinical_Cong_Genes_SNPs_results	AdaBoost	Chi	0	{'K': 50.0, 'learning_rate': 1.952049574509929, 'n_estimators': 200.0}
1	ClinicalClinical_Cong_Genes_SNPs_results	AdaBoost	Chi	1	{'K': 100.0, 'learning_rate': 1.7360953849313736, 'n_estimators': 200.0}
2	ClinicalClinical_Cong_Genes_SNPs_results	AdaBoost	Chi	2	{'K': 100.0, 'learning_rate': 1.8579061239715264, 'n_estimators': 200.0}
3	ClinicalClinical_Cong_Genes_SNPs_results	AdaBoost	Chi	3	{'K': 100.0, 'learning_rate': 1.1574555723612776, 'n_estimators': 200.0}
4	ClinicalClinical_Cong_Genes_SNPs_results	AdaBoost	Chi	4	{'K': 100.0, 'learning_rate': 1.3137082165712366, 'n_estimators': 200.0}
5	ClinicalClinical_Cong_Genes_SNPs_results	AdaBoost	Lasso	0	{'alpha': 0.0001841766318927, 'learning_rate': 1.1900745269030466, 'n_estimators': 200.0, 'threshold': 0.0322575139903322}
6	ClinicalClinical_Cong_Genes_SNPs_results	AdaBoost	Lasso	1	{'alpha': 0.000266115512955, 'learning_rate': 1.511795972532719, 'n_estimators': 200.0, 'threshold': 0.0361086583759805}
7	ClinicalClinical_Cong_Genes_SNPs_results	AdaBoost	Lasso	2	{'alpha': 0.0002297931228407, 'learning_rate': 1.6605562929402442, 'n_estimators': 200.0, 'threshold': 0.0184998545532851}
8	ClinicalClinical_Cong_Genes_SNPs_results	AdaBoost	Lasso	3	{'alpha': 0.0005672722688972, 'learning_rate': 1.433039806430483, 'n_estimators': 200.0, 'threshold': 0.0050200101754062}
9	ClinicalClinical_Cong_Genes_SNPs_results	AdaBoost	Lasso	4	{'alpha': 0.0009376713363326, 'learning_rate': 1.287777983613413, 'n_estimators': 200.0, 'threshold': 0.044467527680841}
10	ClinicalClinical_Cong_Genes_SNPs_results	AdaBoost	MI	0	{'K': 50.0, 'learning_rate': 1.4359774140908692, 'n_estimators': 200.0}
11	ClinicalClinical_Cong_Genes_SNPs_results	AdaBoost	MI	1	{'K': 70.0, 'learning_rate': 1.160499043930788, 'n_estimators': 200.0}
12	ClinicalClinical_Cong_Genes_SNPs_results	AdaBoost	MI	2	{'K': 50.0, 'learning_rate': 1.8060813305691756, 'n_estimators': 200.0}
13	ClinicalClinical_Cong_Genes_SNPs_results	AdaBoost	MI	3	{'K': 70.0, 'learning_rate': 1.502602188073224, 'n_estimators': 200.0}
14	ClinicalClinical_Cong_Genes_SNPs_results	AdaBoost	MI	4	{'K': 50.0, 'learning_rate': 1.3639363685616084, 'n_estimators': 100.0}
15	ClinicalClinical_Cong_Genes_SNPs_results	MLP	Chi	0	{'K': 10, 'activation': 'tanh', 'alpha': 0.0041133204583559, 'hidden_layer_sizes': (50, 100, 100), 'solver': 'adam'}
16	ClinicalClinical_Cong_Genes_SNPs_results	MLP	Chi	1	{'K': 10, 'activation': 'tanh', 'alpha': 0.0055461371021586, 'hidden_layer_sizes': (50, 100, 100), 'solver': 'adam'}
17	ClinicalClinical_Cong_Genes_SNPs_results	MLP	Chi	2	{'K': 10, 'activation': 'tanh', 'alpha': 0.0071816415116705, 'hidden_layer_sizes': (50, 100, 100), 'solver': 'adam'}
18	ClinicalClinical_Cong_Genes_SNPs_results	MLP	Chi	3	{'K': 70, 'activation': 'relu', 'alpha': 0.0044635853496541, 'hidden_layer_sizes': (100, 100), 'solver': 'adam'}
19	ClinicalClinical_Cong_Genes_SNPs_results	MLP	Chi	4	{'K': 10, 'activation': 'tanh', 'alpha': 0.0029425689008151, 'hidden_layer_sizes': (50, 100, 100), 'solver': 'adam'}
20	ClinicalClinical_Cong_Genes_SNPs_results	MLP	Lasso	0	{'activation': 'relu', 'alph': 0.000730938776457, 'alpha': 0.0040084500853468, 'hidden_layer_sizes': (100, 100), 'solver': 'adam', 'threshold': 0.1477637388760508}
21	ClinicalClinical_Cong_Genes_SNPs_results	MLP	Lasso	1	{'activation': 'tanh', 'alph': 0.0009554402079792, 'alpha': 0.001924102319764, 'hidden_layer_sizes': (50, 100, 100), 'solver': 'adam', 'threshold': 0.1450471902973409}
22	ClinicalClinical_Cong_Genes_SNPs_results	MLP	Lasso	2	{'activation': 'tanh', 'alph': 0.0009965881282016, 'alpha': 2.7377605126438736e-05, 'hidden_layer_sizes': (100, 100), 'solver': 'adam', 'threshold': 0.1409699794326449}
23	ClinicalClinical_Cong_Genes_SNPs_results	MLP	Lasso	3	{'activation': 'relu', 'alph': 0.0006730311141836, 'alpha': 0.0093089908615451, 'hidden_layer_sizes': (50, 100, 100), 'solver': 'adam', 'threshold': 0.1447288226666771}
24	ClinicalClinical_Cong_Genes_SNPs_results	MLP	Lasso	4	{'activation': 'tanh', 'alph': 0.0009743158131482, 'alpha': 0.0083708047760003, 'hidden_layer_sizes': (100, 100), 'solver': 'adam', 'threshold': 0.1413537442540018}
25	ClinicalClinical_Cong_Genes_SNPs_results	MLP	MI	0	{'K': 10, 'activation': 'relu', 'alpha': 0.0057550017425062, 'hidden_layer_sizes': (50, 100, 100), 'solver': 'adam'}
26	ClinicalClinical_Cong_Genes_SNPs_results	MLP	MI	1	{'K': 10, 'activation': 'tanh', 'alpha': 0.0083777515212714, 'hidden_layer_sizes': (50, 100, 100), 'solver': 'adam'}
27	ClinicalClinical_Cong_Genes_SNPs_results	MLP	MI	2	{'K': 10, 'activation': 'tanh', 'alpha': 0.0080785827811426, 'hidden_layer_sizes': (50, 100, 100), 'solver': 'adam'}
28	ClinicalClinical_Cong_Genes_SNPs_results	MLP	MI	3	{'K': 10, 'activation': 'tanh', 'alpha': 0.0077142229878301, 'hidden_layer_sizes': (50, 100, 100), 'solver': 'adam'}
29	ClinicalClinical_Cong_Genes_SNPs_results	MLP	MI	4	{'K': 10, 'activation': 'tanh', 'alpha': 0.0054210016688427, 'hidden_layer_sizes': (50, 100, 100), 'solver': 'adam'}
30	ClinicalClinical_Cong_Genes_SNPs_results	RandomForest	Chi	0	{'K': 50, 'criterion': 'gini', 'max_depth': 14, 'max_features': None, 'min_samples_leaf': 0.13908199092395, 'min_samples_split': 0.2068979623624524, 'n_estimators': 70}
31	ClinicalClinical_Cong_Genes_SNPs_results	RandomForest	Chi	1	{'K': 50, 'criterion': 'gini', 'max_depth': 8, 'max_features': None, 'min_samples_leaf': 0.2879169312052992, 'min_samples_split': 0.5142030789753109, 'n_estimators': 70}
32	ClinicalClinical_Cong_Genes_SNPs_results	RandomForest	Chi	2	{'K': 70, 'criterion': 'gini', 'max_depth': 1, 'max_features': None, 'min_samples_leaf': 0.2836065685099931, 'min_samples_split': 0.3538821689087334, 'n_estimators': 100}
33	ClinicalClinical_Cong_Genes_SNPs_results	RandomForest	Chi	3	{'K': 10, 'criterion': 'gini', 'max_depth': 10, 'max_features': 'sqrt', 'min_samples_leaf': 0.1005234063293026, 'min_samples_split': 0.2601916833236814, 'n_estimators': 70}
34	ClinicalClinical_Cong_Genes_SNPs_results	RandomForest	Chi	4	{'K': 50, 'criterion': 'entropy', 'max_depth': 18, 'max_features': None, 'min_samples_leaf': 0.2842156751553247, 'min_samples_split': 0.1710410695524666, 'n_estimators': 100}
35	ClinicalClinical_Cong_Genes_SNPs_results	RandomForest	Lasso	0	{'alpha': 0.0003326749762261, 'criterion': 'entropy', 'max_depth': 4, 'max_features': None, 'min_samples_leaf': 0.3062712866293362, 'min_samples_split': 0.5677065115292224, 'n_estimators': 50, 'threshold': 0.0778599244497556}
36	ClinicalClinical_Cong_Genes_SNPs_results	RandomForest	Lasso	1	{'alpha': 0.0006768091201352, 'criterion': 'entropy', 'max_depth': 6, 'max_features': 'sqrt', 'min_samples_leaf': 0.1466903060391989, 'min_samples_split': 0.599499141293408, 'n_estimators': 100, 'threshold': 0.149107259632408}
37	ClinicalClinical_Cong_Genes_SNPs_results	RandomForest	Lasso	2	{'alpha': 0.0008458758578744, 'criterion': 'gini', 'max_depth': 4, 'max_features': 'log2', 'min_samples_leaf': 0.1377834402984981, 'min_samples_split': 0.4345236904872593, 'n_estimators': 70, 'threshold': 0.0958263911527529}
38	ClinicalClinical_Cong_Genes_SNPs_results	RandomForest	Lasso	3	{'alpha': 0.0008679114741343, 'criterion': 'entropy', 'max_depth': 28, 'max_features': 'log2', 'min_samples_leaf': 0.1010690544641884, 'min_samples_split': 0.2680394622679114, 'n_estimators': 100, 'threshold': 0.1386536061042053}
39	ClinicalClinical_Cong_Genes_SNPs_results	RandomForest	Lasso	4	{'alpha': 0.0004001719809795, 'criterion': 'entropy', 'max_depth': 16, 'max_features': None, 'min_samples_leaf': 0.2884295150827646, 'min_samples_split': 0.3965637217280543, 'n_estimators': 100, 'threshold': 0.0885091466849393}
40	ClinicalClinical_Cong_Genes_SNPs_results	RandomForest	MI	0	{'K': 10, 'criterion': 'gini', 'max_depth': 6, 'max_features': None, 'min_samples_leaf': 0.104031864681475, 'min_samples_split': 0.1625368522818268, 'n_estimators': 100}
41	ClinicalClinical_Cong_Genes_SNPs_results	RandomForest	MI	1	{'K': 10, 'criterion': 'gini', 'max_depth': 2, 'max_features': 'log2', 'min_samples_leaf': 0.1040009851038978, 'min_samples_split': 0.1807711829064399, 'n_estimators': 50}
42	ClinicalClinical_Cong_Genes_SNPs_results	RandomForest	MI	2	{'K': 10, 'criterion': 'entropy', 'max_depth': 22, 'max_features': 'log2', 'min_samples_leaf': 0.1010175800501326, 'min_samples_split': 0.3538516365536208, 'n_estimators': 100}
43	ClinicalClinical_Cong_Genes_SNPs_results	RandomForest	MI	3	{'K': 10, 'criterion': 'gini', 'max_depth': 18, 'max_features': 'log2', 'min_samples_leaf': 0.1049830697044901, 'min_samples_split': 0.2611575598831025, 'n_estimators': 50}
44	ClinicalClinical_Cong_Genes_SNPs_results	RandomForest	MI	4	{'K': 10, 'criterion': 'gini', 'max_depth': 24, 'max_features': None, 'min_samples_leaf': 0.1039678085079442, 'min_samples_split': 0.2366963602162617, 'n_estimators': 70}
45	ClinicalClinical_Cong_Genes_SNPs_results	SVM	Chi	0	{'C': 42.05054998694152, 'K': 10, 'degree': 2.0, 'gamma': 'auto', 'kernel': 'linear'}
46	ClinicalClinical_Cong_Genes_SNPs_results	SVM	Chi	1	{'C': 42.285890444359154, 'K': 10, 'degree': 3.0, 'gamma': 'scale', 'kernel': 'linear'}
47	ClinicalClinical_Cong_Genes_SNPs_results	SVM	Chi	2	{'C': 46.58004599527633, 'K': 10, 'degree': 3.0, 'gamma': 'scale', 'kernel': 'linear'}
48	ClinicalClinical_Cong_Genes_SNPs_results	SVM	Chi	3	{'C': 41.96034899386093, 'K': 10, 'degree': 1.0, 'gamma': 'scale', 'kernel': 'linear'}
49	ClinicalClinical_Cong_Genes_SNPs_results	SVM	Chi	4	{'C': 45.31824867432197, 'K': 10, 'degree': 1.0, 'gamma': 'scale', 'kernel': 'linear'}
50	ClinicalClinical_Cong_Genes_SNPs_results	SVM	Lasso	0	{'C': 27.26963049253763, 'alpha': 0.0009521852170698, 'degree': 4.0, 'gamma': 'auto', 'kernel': 'sigmoid', 'threshold': 0.149365657110056}
51	ClinicalClinical_Cong_Genes_SNPs_results	SVM	Lasso	1	{'C': 9.5628415897926, 'alpha': 0.0009383589928756, 'degree': 4.0, 'gamma': 'auto', 'kernel': 'sigmoid', 'threshold': 0.1427850178978642}
52	ClinicalClinical_Cong_Genes_SNPs_results	SVM	Lasso	2	{'C': 10.0198347248264, 'alpha': 0.0009988645399544, 'degree': 2.0, 'gamma': 'auto', 'kernel': 'linear', 'threshold': 0.1438652252651605}
53	ClinicalClinical_Cong_Genes_SNPs_results	SVM	Lasso	3	{'C': 17.949068503530356, 'alpha': 0.000974380217934, 'degree': 2.0, 'gamma': 'auto', 'kernel': 'linear', 'threshold': 0.140395209668561}
54	ClinicalClinical_Cong_Genes_SNPs_results	SVM	Lasso	4	{'C': 15.005336958226714, 'alpha': 0.0008754453439698, 'degree': 1.0, 'gamma': 'auto', 'kernel': 'linear', 'threshold': 0.1497211530012843}
55	ClinicalClinical_Cong_Genes_SNPs_results	SVM	MI	0	{'C': 49.97825058560451, 'K': 10, 'degree': 0.0, 'gamma': 'auto', 'kernel': 'linear'}
56	ClinicalClinical_Cong_Genes_SNPs_results	SVM	MI	1	{'C': 45.23015570821615, 'K': 10, 'degree': 0.0, 'gamma': 'scale', 'kernel': 'linear'}
57	ClinicalClinical_Cong_Genes_SNPs_results	SVM	MI	2	{'C': 40.77250852412482, 'K': 10, 'degree': 5.0, 'gamma': 'scale', 'kernel': 'linear'}
58	ClinicalClinical_Cong_Genes_SNPs_results	SVM	MI	3	{'C': 37.01101129127902, 'K': 10, 'degree': 1.0, 'gamma': 'auto', 'kernel': 'linear'}
59	ClinicalClinical_Cong_Genes_SNPs_results	SVM	MI	4	{'C': 33.93121960361709, 'K': 10, 'degree': 4.0, 'gamma': 'auto', 'kernel': 'linear'}
60	Clinical_Cong_Genes_results	AdaBoost	Chi	0	{'K': 50.0, 'learning_rate': 1.676262836292689, 'n_estimators': 200.0}
61	Clinical_Cong_Genes_results	AdaBoost	Chi	1	{'K': 100.0, 'learning_rate': 1.4092307732330769, 'n_estimators': 200.0}
62	Clinical_Cong_Genes_results	AdaBoost	Chi	2	{'K': 70.0, 'learning_rate': 1.7005686834830611, 'n_estimators': 200.0}
63	Clinical_Cong_Genes_results	AdaBoost	Chi	3	{'K': 100.0, 'learning_rate': 1.2210299678142829, 'n_estimators': 200.0}
64	Clinical_Cong_Genes_results	AdaBoost	Chi	4	{'K': 50.0, 'learning_rate': 1.246607244614698, 'n_estimators': 200.0}
65	Clinical_Cong_Genes_results	AdaBoost	Lasso	0	{'alpha': 0.0001300405287452, 'learning_rate': 1.1281224517172148, 'n_estimators': 200.0, 'threshold': 0.0877666255937562}
66	Clinical_Cong_Genes_results	AdaBoost	Lasso	1	{'alpha': 0.0002529405224815, 'learning_rate': 1.2460240614869382, 'n_estimators': 200.0, 'threshold': 0.0524158364878253}
67	Clinical_Cong_Genes_results	AdaBoost	Lasso	2	{'alpha': 0.0009046331968943, 'learning_rate': 1.4833239029810348, 'n_estimators': 200.0, 'threshold': 0.0943013177947711}
68	Clinical_Cong_Genes_results	AdaBoost	Lasso	3	{'alpha': 0.0005182321462488, 'learning_rate': 1.1898170164378017, 'n_estimators': 200.0, 'threshold': 0.0531418852014438}
69	Clinical_Cong_Genes_results	AdaBoost	Lasso	4	{'alpha': 0.0001197658065785, 'learning_rate': 1.3297171840838506, 'n_estimators': 200.0, 'threshold': 0.0385075840548923}
70	Clinical_Cong_Genes_results	AdaBoost	MI	0	{'K': 100.0, 'learning_rate': 1.1759310205618123, 'n_estimators': 200.0}
71	Clinical_Cong_Genes_results	AdaBoost	MI	1	{'K': 100.0, 'learning_rate': 1.3518531006518333, 'n_estimators': 200.0}
72	Clinical_Cong_Genes_results	AdaBoost	MI	2	{'K': 70.0, 'learning_rate': 1.7865483183125372, 'n_estimators': 200.0}
73	Clinical_Cong_Genes_results	AdaBoost	MI	3	{'K': 100.0, 'learning_rate': 1.6407748811238316, 'n_estimators': 200.0}
74	Clinical_Cong_Genes_results	AdaBoost	MI	4	{'K': 50.0, 'learning_rate': 1.409820249552593, 'n_estimators': 200.0}
75	Clinical_Cong_Genes_results	MLP	Chi	0	{'K': 50, 'activation': 'tanh', 'alpha': 0.0046486502672657, 'hidden_layer_sizes': (50, 100, 100), 'solver': 'adam'}
76	Clinical_Cong_Genes_results	MLP	Chi	1	{'K': 10, 'activation': 'tanh', 'alpha': 0.0029268723678203, 'hidden_layer_sizes': (50, 100, 100), 'solver': 'adam'}
77	Clinical_Cong_Genes_results	MLP	Chi	2	{'K': 10, 'activation': 'tanh', 'alpha': 0.0085663908858928, 'hidden_layer_sizes': (50, 100, 100), 'solver': 'adam'}
78	Clinical_Cong_Genes_results	MLP	Chi	3	{'K': 50, 'activation': 'tanh', 'alpha': 0.0022122607241943, 'hidden_layer_sizes': (50, 100, 100), 'solver': 'adam'}
79	Clinical_Cong_Genes_results	MLP	Chi	4	{'K': 50, 'activation': 'tanh', 'alpha': 0.0069283055722212, 'hidden_layer_sizes': (50, 100, 100), 'solver': 'adam'}
80	Clinical_Cong_Genes_results	MLP	Lasso	0	{'activation': 'tanh', 'alph': 0.0006571435206125, 'alpha': 0.0009436424358975, 'hidden_layer_sizes': (100, 100), 'solver': 'adam', 'threshold': 0.1440998319216651}
81	Clinical_Cong_Genes_results	MLP	Lasso	1	{'activation': 'relu', 'alph': 0.0007190778205353, 'alpha': 0.0052841051309931, 'hidden_layer_sizes': (100, 100), 'solver': 'adam', 'threshold': 0.1489859194834179}
82	Clinical_Cong_Genes_results	MLP	Lasso	2	{'activation': 'tanh', 'alph': 0.0008819159831516, 'alpha': 0.0054476875739591, 'hidden_layer_sizes': (50, 50, 50), 'solver': 'adam', 'threshold': 0.1429078704136555}
83	Clinical_Cong_Genes_results	MLP	Lasso	3	{'activation': 'tanh', 'alph': 0.0008400474811473, 'alpha': 6.466389961935727e-05, 'hidden_layer_sizes': (50, 100, 100), 'solver': 'adam', 'threshold': 0.1437553415297434}
84	Clinical_Cong_Genes_results	MLP	Lasso	4	{'activation': 'tanh', 'alph': 0.0009675231122479, 'alpha': 0.0033124639269527, 'hidden_layer_sizes': (100, 100), 'solver': 'adam', 'threshold': 0.1310944473733254}
85	Clinical_Cong_Genes_results	MLP	MI	0	{'K': 10, 'activation': 'relu', 'alpha': 0.0056747252087562, 'hidden_layer_sizes': (50, 100), 'solver': 'adam'}
86	Clinical_Cong_Genes_results	MLP	MI	1	{'K': 10, 'activation': 'tanh', 'alpha': 0.0074129680239166, 'hidden_layer_sizes': (50, 100, 100), 'solver': 'adam'}
87	Clinical_Cong_Genes_results	MLP	MI	2	{'K': 10, 'activation': 'tanh', 'alpha': 0.0049997702199483, 'hidden_layer_sizes': (50, 100, 100), 'solver': 'adam'}
88	Clinical_Cong_Genes_results	MLP	MI	3	{'K': 10, 'activation': 'tanh', 'alpha': 0.0054383224458548, 'hidden_layer_sizes': (50, 100, 100), 'solver': 'adam'}
89	Clinical_Cong_Genes_results	MLP	MI	4	{'K': 10, 'activation': 'tanh', 'alpha': 0.0086431221642421, 'hidden_layer_sizes': (50, 100, 100), 'solver': 'adam'}
90	Clinical_Cong_Genes_results	RandomForest	Chi	0	{'K': 50, 'criterion': 'gini', 'max_depth': 1, 'max_features': None, 'min_samples_leaf': 0.2921487218619023, 'min_samples_split': 0.4239116728897237, 'n_estimators': 50}
91	Clinical_Cong_Genes_results	RandomForest	Chi	1	{'K': 50, 'criterion': 'gini', 'max_depth': 6, 'max_features': 'sqrt', 'min_samples_leaf': 0.1447383935033925, 'min_samples_split': 0.3569616951944948, 'n_estimators': 50}
92	Clinical_Cong_Genes_results	RandomForest	Chi	2	{'K': 100, 'criterion': 'gini', 'max_depth': 4, 'max_features': None, 'min_samples_leaf': 0.3101159063934929, 'min_samples_split': 0.3217634063064436, 'n_estimators': 100}
93	Clinical_Cong_Genes_results	RandomForest	Chi	3	{'K': 10, 'criterion': 'gini', 'max_depth': 16, 'max_features': 'log2', 'min_samples_leaf': 0.2194383921900039, 'min_samples_split': 0.2300683641313731, 'n_estimators': 100}
94	Clinical_Cong_Genes_results	RandomForest	Chi	4	{'K': 70, 'criterion': 'gini', 'max_depth': 4, 'max_features': 'sqrt', 'min_samples_leaf': 0.1154977622383928, 'min_samples_split': 0.4831445698959067, 'n_estimators': 70}
95	Clinical_Cong_Genes_results	RandomForest	Lasso	0	{'alpha': 0.0008331430831205, 'criterion': 'gini', 'max_depth': 1, 'max_features': 'sqrt', 'min_samples_leaf': 0.1028985337146285, 'min_samples_split': 0.1965767979855158, 'n_estimators': 70, 'threshold': 0.1117351462899072}
96	Clinical_Cong_Genes_results	RandomForest	Lasso	1	{'alpha': 0.0003978437198225, 'criterion': 'entropy', 'max_depth': 10, 'max_features': None, 'min_samples_leaf': 0.1049394686154332, 'min_samples_split': 0.2368616571601957, 'n_estimators': 70, 'threshold': 0.0975688389783922}
97	Clinical_Cong_Genes_results	RandomForest	Lasso	2	{'alpha': 0.0007335270360104, 'criterion': 'entropy', 'max_depth': 26, 'max_features': 'sqrt', 'min_samples_leaf': 0.2286527183316294, 'min_samples_split': 0.4365372513879929, 'n_estimators': 50, 'threshold': 0.102967864594356}
98	Clinical_Cong_Genes_results	RandomForest	Lasso	3	{'alpha': 0.0005151970750641, 'criterion': 'entropy', 'max_depth': 26, 'max_features': None, 'min_samples_leaf': 0.2905654790926751, 'min_samples_split': 0.3686248907367959, 'n_estimators': 70, 'threshold': 0.1391285214307641}
99	Clinical_Cong_Genes_results	RandomForest	Lasso	4	{'alpha': 0.00083917905088, 'criterion': 'gini', 'max_depth': 2, 'max_features': 'sqrt', 'min_samples_leaf': 0.1985642623500021, 'min_samples_split': 0.5262598869219336, 'n_estimators': 50, 'threshold': 0.0687516920962973}
100	Clinical_Cong_Genes_results	RandomForest	MI	0	{'K': 10, 'criterion': 'entropy', 'max_depth': 12, 'max_features': 'log2', 'min_samples_leaf': 0.1049137616517376, 'min_samples_split': 0.3601982101282971, 'n_estimators': 10}
101	Clinical_Cong_Genes_results	RandomForest	MI	1	{'K': 100, 'criterion': 'gini', 'max_depth': 20, 'max_features': None, 'min_samples_leaf': 0.1074536355592313, 'min_samples_split': 0.3076768038266525, 'n_estimators': 10}
102	Clinical_Cong_Genes_results	RandomForest	MI	2	{'K': 10, 'criterion': 'entropy', 'max_depth': 18, 'max_features': 'sqrt', 'min_samples_leaf': 0.2287434766184317, 'min_samples_split': 0.1385852254045484, 'n_estimators': 10}
103	Clinical_Cong_Genes_results	RandomForest	MI	3	{'K': 10, 'criterion': 'gini', 'max_depth': 6, 'max_features': None, 'min_samples_leaf': 0.1084338979605631, 'min_samples_split': 0.1698425609594312, 'n_estimators': 10}
104	Clinical_Cong_Genes_results	RandomForest	MI	4	{'K': 10, 'criterion': 'entropy', 'max_depth': 12, 'max_features': None, 'min_samples_leaf': 0.1476442503715566, 'min_samples_split': 0.2017630357860825, 'n_estimators': 10}
105	Clinical_Cong_Genes_results	SVM	Chi	0	{'C': 45.13225499979645, 'K': 10, 'degree': 2.0, 'gamma': 'auto', 'kernel': 'linear'}
106	Clinical_Cong_Genes_results	SVM	Chi	1	{'C': 47.25509414722565, 'K': 10, 'degree': 1.0, 'gamma': 'scale', 'kernel': 'linear'}
107	Clinical_Cong_Genes_results	SVM	Chi	2	{'C': 43.17184139555288, 'K': 10, 'degree': 3.0, 'gamma': 'scale', 'kernel': 'linear'}
108	Clinical_Cong_Genes_results	SVM	Chi	3	{'C': 27.00938276529008, 'K': 10, 'degree': 2.0, 'gamma': 'auto', 'kernel': 'linear'}
109	Clinical_Cong_Genes_results	SVM	Chi	4	{'C': 41.43224225466409, 'K': 10, 'degree': 1.0, 'gamma': 'scale', 'kernel': 'linear'}
110	Clinical_Cong_Genes_results	SVM	Lasso	0	{'C': 12.782497285274957, 'alpha': 0.0009648379718379, 'degree': 5.0, 'gamma': 'auto', 'kernel': 'sigmoid', 'threshold': 0.14935761718274}
111	Clinical_Cong_Genes_results	SVM	Lasso	1	{'C': 10.824095601984764, 'alpha': 0.0008920753591542, 'degree': 1.0, 'gamma': 'auto', 'kernel': 'sigmoid', 'threshold': 0.1466385330036786}
112	Clinical_Cong_Genes_results	SVM	Lasso	2	{'C': 14.454994149068863, 'alpha': 0.000969936461802, 'degree': 2.0, 'gamma': 'auto', 'kernel': 'sigmoid', 'threshold': 0.1398459387714002}
113	Clinical_Cong_Genes_results	SVM	Lasso	3	{'C': 18.659700844958504, 'alpha': 0.0009989804454538, 'degree': 1.0, 'gamma': 'auto', 'kernel': 'sigmoid', 'threshold': 0.1383903330763149}
114	Clinical_Cong_Genes_results	SVM	Lasso	4	{'C': 0.4735034909394455, 'alpha': 0.0009693577398837, 'degree': 2.0, 'gamma': 'auto', 'kernel': 'rbf', 'threshold': 0.1220958506969655}
115	Clinical_Cong_Genes_results	SVM	MI	0	{'C': 49.96461265594721, 'K': 10, 'degree': 1.0, 'gamma': 'scale', 'kernel': 'linear'}
116	Clinical_Cong_Genes_results	SVM	MI	1	{'C': 48.89641722567847, 'K': 10, 'degree': 5.0, 'gamma': 'scale', 'kernel': 'linear'}
117	Clinical_Cong_Genes_results	SVM	MI	2	{'C': 46.56650832990693, 'K': 10, 'degree': 3.0, 'gamma': 'auto', 'kernel': 'linear'}
118	Clinical_Cong_Genes_results	SVM	MI	3	{'C': 41.453077531092525, 'K': 10, 'degree': 1.0, 'gamma': 'auto', 'kernel': 'linear'}
119	Clinical_Cong_Genes_results	SVM	MI	4	{'C': 41.63811109053489, 'K': 10, 'degree': 2.0, 'gamma': 'auto', 'kernel': 'linear'}
120	Clinical_Cong_SNPs_results	AdaBoost	Chi	0	{'K': 50.0, 'learning_rate': 1.7495121543993088, 'n_estimators': 200.0}
121	Clinical_Cong_SNPs_results	AdaBoost	Chi	1	{'K': 100.0, 'learning_rate': 1.0307495836221243, 'n_estimators': 10.0}
122	Clinical_Cong_SNPs_results	AdaBoost	Chi	2	{'K': 100.0, 'learning_rate': 1.8322527690407933, 'n_estimators': 200.0}
123	Clinical_Cong_SNPs_results	AdaBoost	Chi	3	{'K': 100.0, 'learning_rate': 1.0414718362437774, 'n_estimators': 200.0}
124	Clinical_Cong_SNPs_results	AdaBoost	Chi	4	{'K': 100.0, 'learning_rate': 1.57502513168591, 'n_estimators': 200.0}
125	Clinical_Cong_SNPs_results	AdaBoost	Lasso	0	{'alpha': 0.0001996947589345, 'learning_rate': 1.1010305959605002, 'n_estimators': 100.0, 'threshold': 0.0176755738046091}
126	Clinical_Cong_SNPs_results	AdaBoost	Lasso	1	{'alpha': 0.0003641381189338, 'learning_rate': 1.031670290124928, 'n_estimators': 10.0, 'threshold': 0.1152587490784612}
127	Clinical_Cong_SNPs_results	AdaBoost	Lasso	2	{'alpha': 0.0005331774760551, 'learning_rate': 1.917083499869376, 'n_estimators': 200.0, 'threshold': 0.0202296752580676}
128	Clinical_Cong_SNPs_results	AdaBoost	Lasso	3	{'alpha': 0.000975669763177, 'learning_rate': 1.1379665176042282, 'n_estimators': 200.0, 'threshold': 0.0081302858378525}
129	Clinical_Cong_SNPs_results	AdaBoost	Lasso	4	{'alpha': 0.0005448626975308, 'learning_rate': 1.370109914764487, 'n_estimators': 200.0, 'threshold': 0.1239491662502806}
130	Clinical_Cong_SNPs_results	AdaBoost	MI	0	{'K': 50.0, 'learning_rate': 1.5591202231820227, 'n_estimators': 200.0}
131	Clinical_Cong_SNPs_results	AdaBoost	MI	1	{'K': 100.0, 'learning_rate': 1.4865305010622267, 'n_estimators': 200.0}
132	Clinical_Cong_SNPs_results	AdaBoost	MI	2	{'K': 100.0, 'learning_rate': 1.858442827711537, 'n_estimators': 200.0}
133	Clinical_Cong_SNPs_results	AdaBoost	MI	3	{'K': 10.0, 'learning_rate': 1.6829746556577987, 'n_estimators': 200.0}
134	Clinical_Cong_SNPs_results	AdaBoost	MI	4	{'K': 70.0, 'learning_rate': 1.3249532572028326, 'n_estimators': 200.0}
135	Clinical_Cong_SNPs_results	MLP	Chi	0	{'K': 50, 'activation': 'tanh', 'alpha': 0.0071108561328282, 'hidden_layer_sizes': (50, 100, 100), 'solver': 'adam'}
136	Clinical_Cong_SNPs_results	MLP	Chi	1	{'K': 10, 'activation': 'tanh', 'alpha': 0.001399045073766, 'hidden_layer_sizes': (50, 100, 100), 'solver': 'adam'}
137	Clinical_Cong_SNPs_results	MLP	Chi	2	{'K': 10, 'activation': 'tanh', 'alpha': 0.0074632133413257, 'hidden_layer_sizes': (50, 100, 100), 'solver': 'adam'}
138	Clinical_Cong_SNPs_results	MLP	Chi	3	{'K': 10, 'activation': 'tanh', 'alpha': 0.001395745539575, 'hidden_layer_sizes': (50, 100, 100), 'solver': 'adam'}
139	Clinical_Cong_SNPs_results	MLP	Chi	4	{'K': 10, 'activation': 'relu', 'alpha': 0.0060215716538214, 'hidden_layer_sizes': (50, 100, 100), 'solver': 'adam'}
140	Clinical_Cong_SNPs_results	MLP	Lasso	0	{'activation': 'tanh', 'alph': 0.0007276258322308, 'alpha': 0.0027291619240667, 'hidden_layer_sizes': (50, 100, 100), 'solver': 'adam', 'threshold': 0.1394594116825495}
141	Clinical_Cong_SNPs_results	MLP	Lasso	1	{'activation': 'tanh', 'alph': 0.0006170683389533, 'alpha': 0.0076012898720541, 'hidden_layer_sizes': (50, 50, 50), 'solver': 'adam', 'threshold': 0.1495389595508441}
142	Clinical_Cong_SNPs_results	MLP	Lasso	2	{'activation': 'relu', 'alph': 0.0008892367325679, 'alpha': 0.0027685932709844, 'hidden_layer_sizes': (50, 100, 100), 'solver': 'adam', 'threshold': 0.143640487998344}
143	Clinical_Cong_SNPs_results	MLP	Lasso	3	{'activation': 'tanh', 'alph': 0.0005713788511743, 'alpha': 0.0020434422536006, 'hidden_layer_sizes': (100, 100), 'solver': 'adam', 'threshold': 0.1457235887952009}
144	Clinical_Cong_SNPs_results	MLP	Lasso	4	{'activation': 'relu', 'alph': 0.0008776603306876, 'alpha': 0.0091331856891643, 'hidden_layer_sizes': (50, 100, 100), 'solver': 'adam', 'threshold': 0.1322526737873895}
145	Clinical_Cong_SNPs_results	MLP	MI	0	{'K': 10, 'activation': 'tanh', 'alpha': 0.0063162474548817, 'hidden_layer_sizes': (50, 100, 100), 'solver': 'adam'}
146	Clinical_Cong_SNPs_results	MLP	MI	1	{'K': 10, 'activation': 'tanh', 'alpha': 0.0061491924167767, 'hidden_layer_sizes': (50, 100, 100), 'solver': 'adam'}
147	Clinical_Cong_SNPs_results	MLP	MI	2	{'K': 10, 'activation': 'tanh', 'alpha': 0.0052361835900115, 'hidden_layer_sizes': (50, 100, 100), 'solver': 'adam'}
148	Clinical_Cong_SNPs_results	MLP	MI	3	{'K': 10, 'activation': 'tanh', 'alpha': 0.003284924482136, 'hidden_layer_sizes': (50, 100, 100), 'solver': 'adam'}
149	Clinical_Cong_SNPs_results	MLP	MI	4	{'K': 10, 'activation': 'tanh', 'alpha': 0.0024114125591122, 'hidden_layer_sizes': (50, 100, 100), 'solver': 'adam'}
150	Clinical_Cong_SNPs_results	RandomForest	Chi	0	{'K': 50, 'criterion': 'gini', 'max_depth': 14, 'max_features': None, 'min_samples_leaf': 0.3004432276349681, 'min_samples_split': 0.2604452445761824, 'n_estimators': 50}
151	Clinical_Cong_SNPs_results	RandomForest	Chi	1	{'K': 50, 'criterion': 'gini', 'max_depth': 4, 'max_features': None, 'min_samples_leaf': 0.1016490007188411, 'min_samples_split': 0.1248554990630472, 'n_estimators': 10}
152	Clinical_Cong_SNPs_results	RandomForest	Chi	2	{'K': 10, 'criterion': 'entropy', 'max_depth': 8, 'max_features': 'log2', 'min_samples_leaf': 0.1203002694151128, 'min_samples_split': 0.3330972902388904, 'n_estimators': 50}
153	Clinical_Cong_SNPs_results	RandomForest	Chi	3	{'K': 70, 'criterion': 'gini', 'max_depth': 2, 'max_features': None, 'min_samples_leaf': 0.3017817852263259, 'min_samples_split': 0.5528547091555195, 'n_estimators': 50}
154	Clinical_Cong_SNPs_results	RandomForest	Chi	4	{'K': 100, 'criterion': 'gini', 'max_depth': 20, 'max_features': None, 'min_samples_leaf': 0.117669245565126, 'min_samples_split': 0.1035908835565477, 'n_estimators': 50}
155	Clinical_Cong_SNPs_results	RandomForest	Lasso	0	{'alpha': 0.0007881927585712, 'criterion': 'gini', 'max_depth': 12, 'max_features': None, 'min_samples_leaf': 0.3034370160990187, 'min_samples_split': 0.578114817488397, 'n_estimators': 100, 'threshold': 0.1237743491642667}
156	Clinical_Cong_SNPs_results	RandomForest	Lasso	1	{'alpha': 0.000928326431119, 'criterion': 'entropy', 'max_depth': 8, 'max_features': 'sqrt', 'min_samples_leaf': 0.1030910756706271, 'min_samples_split': 0.2116634985305759, 'n_estimators': 100, 'threshold': 0.1167612755325445}
157	Clinical_Cong_SNPs_results	RandomForest	Lasso	2	{'alpha': 0.0009499288578966, 'criterion': 'gini', 'max_depth': 14, 'max_features': None, 'min_samples_leaf': 0.2942013228190653, 'min_samples_split': 0.2967559827002211, 'n_estimators': 100, 'threshold': 0.1498588487721843}
158	Clinical_Cong_SNPs_results	RandomForest	Lasso	3	{'alpha': 0.0007900254030576, 'criterion': 'entropy', 'max_depth': 28, 'max_features': 'sqrt', 'min_samples_leaf': 0.1010090307493428, 'min_samples_split': 0.1244579578068251, 'n_estimators': 70, 'threshold': 0.1499563825930952}
159	Clinical_Cong_SNPs_results	RandomForest	Lasso	4	{'alpha': 0.0005544303083934, 'criterion': 'gini', 'max_depth': 16, 'max_features': None, 'min_samples_leaf': 0.1006396420165178, 'min_samples_split': 0.258011211384093, 'n_estimators': 70, 'threshold': 0.110629813468026}
160	Clinical_Cong_SNPs_results	RandomForest	MI	0	{'K': 50, 'criterion': 'entropy', 'max_depth': 10, 'max_features': None, 'min_samples_leaf': 0.1037872621895533, 'min_samples_split': 0.1777228640919676, 'n_estimators': 70}
161	Clinical_Cong_SNPs_results	RandomForest	MI	1	{'K': 10, 'criterion': 'entropy', 'max_depth': 30, 'max_features': None, 'min_samples_leaf': 0.2925795604615863, 'min_samples_split': 0.5709303436249709, 'n_estimators': 70}
162	Clinical_Cong_SNPs_results	RandomForest	MI	2	{'K': 10, 'criterion': 'entropy', 'max_depth': 26, 'max_features': 'sqrt', 'min_samples_leaf': 0.1123475874189567, 'min_samples_split': 0.2523045930196135, 'n_estimators': 70}
163	Clinical_Cong_SNPs_results	RandomForest	MI	3	{'K': 10, 'criterion': 'entropy', 'max_depth': 8, 'max_features': 'sqrt', 'min_samples_leaf': 0.1170857030069757, 'min_samples_split': 0.1040800776946693, 'n_estimators': 100}
164	Clinical_Cong_SNPs_results	RandomForest	MI	4	{'K': 50, 'criterion': 'gini', 'max_depth': 24, 'max_features': None, 'min_samples_leaf': 0.1015926378281456, 'min_samples_split': 0.2167636173418653, 'n_estimators': 70}
165	Clinical_Cong_SNPs_results	SVM	Chi	0	{'C': 39.69612503981175, 'K': 10, 'degree': 2.0, 'gamma': 'scale', 'kernel': 'linear'}
166	Clinical_Cong_SNPs_results	SVM	Chi	1	{'C': 47.95829962656592, 'K': 10, 'degree': 4.0, 'gamma': 'auto', 'kernel': 'linear'}
167	Clinical_Cong_SNPs_results	SVM	Chi	2	{'C': 45.58945262261474, 'K': 10, 'degree': 0.0, 'gamma': 'auto', 'kernel': 'linear'}
168	Clinical_Cong_SNPs_results	SVM	Chi	3	{'C': 45.35316567560944, 'K': 10, 'degree': 5.0, 'gamma': 'auto', 'kernel': 'linear'}
169	Clinical_Cong_SNPs_results	SVM	Chi	4	{'C': 38.229014233499925, 'K': 10, 'degree': 3.0, 'gamma': 'scale', 'kernel': 'linear'}
170	Clinical_Cong_SNPs_results	SVM	Lasso	0	{'C': 49.721522897195634, 'alpha': 0.000990012176693, 'degree': 2.0, 'gamma': 'auto', 'kernel': 'linear', 'threshold': 0.1480030818522636}
171	Clinical_Cong_SNPs_results	SVM	Lasso	1	{'C': 31.83954489460946, 'alpha': 0.0006645684824588, 'degree': 5.0, 'gamma': 'auto', 'kernel': 'linear', 'threshold': 0.1497828162553247}
172	Clinical_Cong_SNPs_results	SVM	Lasso	2	{'C': 36.99697087779194, 'alpha': 0.0007544248108332, 'degree': 4.0, 'gamma': 'auto', 'kernel': 'linear', 'threshold': 0.149983149632143}
173	Clinical_Cong_SNPs_results	SVM	Lasso	3	{'C': 13.348206577747872, 'alpha': 0.0009004895292639, 'degree': 3.0, 'gamma': 'scale', 'kernel': 'linear', 'threshold': 0.1455369734316271}
174	Clinical_Cong_SNPs_results	SVM	Lasso	4	{'C': 30.884585050434083, 'alpha': 0.0009930709490154, 'degree': 5.0, 'gamma': 'scale', 'kernel': 'linear', 'threshold': 0.1495995560999542}
175	Clinical_Cong_SNPs_results	SVM	MI	0	{'C': 49.46301882832635, 'K': 10, 'degree': 5.0, 'gamma': 'scale', 'kernel': 'linear'}
176	Clinical_Cong_SNPs_results	SVM	MI	1	{'C': 42.25568035245783, 'K': 10, 'degree': 1.0, 'gamma': 'scale', 'kernel': 'linear'}
177	Clinical_Cong_SNPs_results	SVM	MI	2	{'C': 44.952246480215535, 'K': 10, 'degree': 4.0, 'gamma': 'scale', 'kernel': 'linear'}
178	Clinical_Cong_SNPs_results	SVM	MI	3	{'C': 34.39965310176121, 'K': 10, 'degree': 4.0, 'gamma': 'scale', 'kernel': 'linear'}
179	Clinical_Cong_SNPs_results	SVM	MI	4	{'C': 49.87808552415491, 'K': 10, 'degree': 1.0, 'gamma': 'scale', 'kernel': 'linear'}
180	Clinical_Genes_results	AdaBoost	Chi	0	{'K': 100.0, 'learning_rate': 1.0057676970331944, 'n_estimators': 10.0}
181	Clinical_Genes_results	AdaBoost	Chi	1	{'K': 50.0, 'learning_rate': 1.0024524256053318, 'n_estimators': 10.0}
182	Clinical_Genes_results	AdaBoost	Chi	2	{'K': 50.0, 'learning_rate': 1.0348916178471692, 'n_estimators': 10.0}
183	Clinical_Genes_results	AdaBoost	Chi	3	{'K': 50.0, 'learning_rate': 1.0936882916145176, 'n_estimators': 10.0}
184	Clinical_Genes_results	AdaBoost	Chi	4	{'K': 50.0, 'learning_rate': 1.1026694106679904, 'n_estimators': 50.0}
185	Clinical_Genes_results	AdaBoost	Lasso	0	{'alpha': 0.0001461523817227, 'learning_rate': 1.001370324397911, 'n_estimators': 10.0, 'threshold': 0.1079357105532099}
186	Clinical_Genes_results	AdaBoost	Lasso	1	{'alpha': 0.0004317003728724, 'learning_rate': 1.0197006196726954, 'n_estimators': 10.0, 'threshold': 0.0498873740582585}
187	Clinical_Genes_results	AdaBoost	Lasso	2	{'alpha': 0.0008221916988534, 'learning_rate': 1.8843565875336596, 'n_estimators': 10.0, 'threshold': 0.0523994271472825}
188	Clinical_Genes_results	AdaBoost	Lasso	3	{'alpha': 0.0009985014728301, 'learning_rate': 1.1026540195328305, 'n_estimators': 10.0, 'threshold': 0.0743625558746096}
189	Clinical_Genes_results	AdaBoost	Lasso	4	{'alpha': 0.0009840918385815, 'learning_rate': 1.0324397183771243, 'n_estimators': 10.0, 'threshold': 0.1188345059387417}
190	Clinical_Genes_results	AdaBoost	MI	0	{'K': 100.0, 'learning_rate': 1.0675633804997195, 'n_estimators': 10.0}
191	Clinical_Genes_results	AdaBoost	MI	1	{'K': 70.0, 'learning_rate': 1.0294388751280066, 'n_estimators': 10.0}
192	Clinical_Genes_results	AdaBoost	MI	2	{'K': 100.0, 'learning_rate': 1.0206840851618304, 'n_estimators': 10.0}
193	Clinical_Genes_results	AdaBoost	MI	3	{'K': 100.0, 'learning_rate': 1.1179215798274988, 'n_estimators': 10.0}
194	Clinical_Genes_results	AdaBoost	MI	4	{'K': 50.0, 'learning_rate': 1.9075835026997563, 'n_estimators': 10.0}
195	Clinical_Genes_results	MLP	Chi	0	{'K': 50, 'activation': 'tanh', 'alpha': 0.006733922824329, 'hidden_layer_sizes': (100, 100), 'solver': 'adam'}
196	Clinical_Genes_results	MLP	Chi	1	{'K': 10, 'activation': 'tanh', 'alpha': 0.0045684203770312, 'hidden_layer_sizes': (50, 100), 'solver': 'adam'}
197	Clinical_Genes_results	MLP	Chi	2	{'K': 50, 'activation': 'tanh', 'alpha': 0.0078240145535784, 'hidden_layer_sizes': (50, 100, 100), 'solver': 'adam'}
198	Clinical_Genes_results	MLP	Chi	3	{'K': 50, 'activation': 'tanh', 'alpha': 0.0060985953892503, 'hidden_layer_sizes': (100, 100), 'solver': 'adam'}
199	Clinical_Genes_results	MLP	Chi	4	{'K': 50, 'activation': 'tanh', 'alpha': 0.003696810144843, 'hidden_layer_sizes': (100, 100), 'solver': 'adam'}
200	Clinical_Genes_results	MLP	Lasso	0	{'activation': 'tanh', 'alph': 0.0009068309901383, 'alpha': 0.0075966192251989, 'hidden_layer_sizes': (100, 100), 'solver': 'adam', 'threshold': 0.0034879966146696}
201	Clinical_Genes_results	MLP	Lasso	1	{'activation': 'tanh', 'alph': 0.0008915705288158, 'alpha': 0.0043202795332828, 'hidden_layer_sizes': (100, 100), 'solver': 'adam', 'threshold': 0.0265217780343527}
202	Clinical_Genes_results	MLP	Lasso	2	{'activation': 'tanh', 'alph': 0.0006829255708368, 'alpha': 0.0013218681609686, 'hidden_layer_sizes': (100, 100), 'solver': 'adam', 'threshold': 0.0966177597508663}
203	Clinical_Genes_results	MLP	Lasso	3	{'activation': 'tanh', 'alph': 0.0007849694996355, 'alpha': 0.0052356582230105, 'hidden_layer_sizes': (100, 100), 'solver': 'adam', 'threshold': 0.1107153534092683}
204	Clinical_Genes_results	MLP	Lasso	4	{'activation': 'tanh', 'alph': 0.0009461369878025, 'alpha': 0.0052450577188689, 'hidden_layer_sizes': (50, 100), 'solver': 'adam', 'threshold': 0.0823007557566617}
205	Clinical_Genes_results	MLP	MI	0	{'K': 70, 'activation': 'tanh', 'alpha': 0.0057279357043373, 'hidden_layer_sizes': (100, 100), 'solver': 'adam'}
206	Clinical_Genes_results	MLP	MI	1	{'K': 100, 'activation': 'tanh', 'alpha': 0.0075748331257563, 'hidden_layer_sizes': (100, 100), 'solver': 'adam'}
207	Clinical_Genes_results	MLP	MI	2	{'K': 50, 'activation': 'tanh', 'alpha': 0.0055057135697194, 'hidden_layer_sizes': (50, 100, 100), 'solver': 'adam'}
208	Clinical_Genes_results	MLP	MI	3	{'K': 100, 'activation': 'tanh', 'alpha': 0.002389560594641, 'hidden_layer_sizes': (50, 100, 100), 'solver': 'adam'}
209	Clinical_Genes_results	MLP	MI	4	{'K': 70, 'activation': 'tanh', 'alpha': 0.0098541346601687, 'hidden_layer_sizes': (50, 100, 100), 'solver': 'adam'}
210	Clinical_Genes_results	RandomForest	Chi	0	{'K': 50, 'criterion': 'gini', 'max_depth': 30, 'max_features': 'sqrt', 'min_samples_leaf': 0.1268943219761368, 'min_samples_split': 0.4512480615783227, 'n_estimators': 50}
211	Clinical_Genes_results	RandomForest	Chi	1	{'K': 50, 'criterion': 'gini', 'max_depth': 14, 'max_features': None, 'min_samples_leaf': 0.1011619047610003, 'min_samples_split': 0.3339856114830167, 'n_estimators': 100}
212	Clinical_Genes_results	RandomForest	Chi	2	{'K': 70, 'criterion': 'gini', 'max_depth': 18, 'max_features': 'sqrt', 'min_samples_leaf': 0.1018878234280063, 'min_samples_split': 0.2817793746971406, 'n_estimators': 100}
213	Clinical_Genes_results	RandomForest	Chi	3	{'K': 100, 'criterion': 'gini', 'max_depth': 22, 'max_features': None, 'min_samples_leaf': 0.1006197409150012, 'min_samples_split': 0.2861543354417614, 'n_estimators': 70}
214	Clinical_Genes_results	RandomForest	Chi	4	{'K': 50, 'criterion': 'entropy', 'max_depth': 2, 'max_features': None, 'min_samples_leaf': 0.1028138139339259, 'min_samples_split': 0.3920168261156794, 'n_estimators': 100}
215	Clinical_Genes_results	RandomForest	Lasso	0	{'alpha': 0.0009995283881438, 'criterion': 'entropy', 'max_depth': 30, 'max_features': None, 'min_samples_leaf': 0.1028534366505856, 'min_samples_split': 0.4135590803307581, 'n_estimators': 100, 'threshold': 0.1488374229564266}
216	Clinical_Genes_results	RandomForest	Lasso	1	{'alpha': 0.000744782400805, 'criterion': 'entropy', 'max_depth': 16, 'max_features': None, 'min_samples_leaf': 0.1008019707442294, 'min_samples_split': 0.1871626636108295, 'n_estimators': 50, 'threshold': 0.0118020628494574}
217	Clinical_Genes_results	RandomForest	Lasso	2	{'alpha': 0.0009928851346796, 'criterion': 'entropy', 'max_depth': 14, 'max_features': None, 'min_samples_leaf': 0.15225784110365, 'min_samples_split': 0.1692718583664826, 'n_estimators': 100, 'threshold': 0.0340222740464159}
218	Clinical_Genes_results	RandomForest	Lasso	3	{'alpha': 0.0007913740344269, 'criterion': 'gini', 'max_depth': 1, 'max_features': 'sqrt', 'min_samples_leaf': 0.1025602581679367, 'min_samples_split': 0.1372458333547369, 'n_estimators': 100, 'threshold': 0.1173378484955028}
219	Clinical_Genes_results	RandomForest	Lasso	4	{'alpha': 0.000903791313155, 'criterion': 'gini', 'max_depth': 10, 'max_features': None, 'min_samples_leaf': 0.1002590173054891, 'min_samples_split': 0.1189036555126102, 'n_estimators': 50, 'threshold': 0.110347046399619}
220	Clinical_Genes_results	RandomForest	MI	0	{'K': 100, 'criterion': 'gini', 'max_depth': 12, 'max_features': 'sqrt', 'min_samples_leaf': 0.1315542741601076, 'min_samples_split': 0.5924852789408381, 'n_estimators': 70}
221	Clinical_Genes_results	RandomForest	MI	1	{'K': 50, 'criterion': 'gini', 'max_depth': 4, 'max_features': 'sqrt', 'min_samples_leaf': 0.1055306337836517, 'min_samples_split': 0.3363124393014741, 'n_estimators': 50}
222	Clinical_Genes_results	RandomForest	MI	2	{'K': 70, 'criterion': 'gini', 'max_depth': 16, 'max_features': None, 'min_samples_leaf': 0.1019260283860838, 'min_samples_split': 0.1332049186870233, 'n_estimators': 50}
223	Clinical_Genes_results	RandomForest	MI	3	{'K': 70, 'criterion': 'entropy', 'max_depth': 6, 'max_features': None, 'min_samples_leaf': 0.1019548680430518, 'min_samples_split': 0.3598918195761151, 'n_estimators': 50}
224	Clinical_Genes_results	RandomForest	MI	4	{'K': 70, 'criterion': 'gini', 'max_depth': 6, 'max_features': None, 'min_samples_leaf': 0.1167171771959407, 'min_samples_split': 0.3458103805441763, 'n_estimators': 100}
225	Clinical_Genes_results	SVM	Chi	0	{'C': 13.372635263141168, 'K': 50, 'degree': 5.0, 'gamma': 'auto', 'kernel': 'rbf'}
226	Clinical_Genes_results	SVM	Chi	1	{'C': 20.226822757000868, 'K': 50, 'degree': 2.0, 'gamma': 'auto', 'kernel': 'sigmoid'}
227	Clinical_Genes_results	SVM	Chi	2	{'C': 21.906193939001945, 'K': 50, 'degree': 4.0, 'gamma': 'auto', 'kernel': 'sigmoid'}
228	Clinical_Genes_results	SVM	Chi	3	{'C': 26.058214546905205, 'K': 50, 'degree': 1.0, 'gamma': 'auto', 'kernel': 'sigmoid'}
229	Clinical_Genes_results	SVM	Chi	4	{'C': 6.432560109209813, 'K': 50, 'degree': 0.0, 'gamma': 'auto', 'kernel': 'rbf'}
230	Clinical_Genes_results	SVM	Lasso	0	{'C': 9.666333478258547, 'alpha': 0.0009661088982927, 'degree': 0.0, 'gamma': 'auto', 'kernel': 'rbf', 'threshold': 0.0723249200548654}
231	Clinical_Genes_results	SVM	Lasso	1	{'C': 9.462661070992414, 'alpha': 0.0009704185206852, 'degree': 2.0, 'gamma': 'auto', 'kernel': 'sigmoid', 'threshold': 0.0242269700622471}
232	Clinical_Genes_results	SVM	Lasso	2	{'C': 17.850062047724492, 'alpha': 0.0009833130749258, 'degree': 5.0, 'gamma': 'auto', 'kernel': 'sigmoid', 'threshold': 0.0298628181551775}
233	Clinical_Genes_results	SVM	Lasso	3	{'C': 17.960013521455206, 'alpha': 0.0009059226544207, 'degree': 2.0, 'gamma': 'auto', 'kernel': 'sigmoid', 'threshold': 0.1029487591060779}
234	Clinical_Genes_results	SVM	Lasso	4	{'C': 11.342309491337868, 'alpha': 0.0008673693376118, 'degree': 1.0, 'gamma': 'auto', 'kernel': 'sigmoid', 'threshold': 0.0577731555188943}
235	Clinical_Genes_results	SVM	MI	0	{'C': 41.51511529667367, 'K': 100, 'degree': 1.0, 'gamma': 'auto', 'kernel': 'sigmoid'}
236	Clinical_Genes_results	SVM	MI	1	{'C': 16.144647138816666, 'K': 100, 'degree': 4.0, 'gamma': 'auto', 'kernel': 'rbf'}
237	Clinical_Genes_results	SVM	MI	2	{'C': 33.5481380693157, 'K': 100, 'degree': 1.0, 'gamma': 'auto', 'kernel': 'sigmoid'}
238	Clinical_Genes_results	SVM	MI	3	{'C': 31.780352127279663, 'K': 100, 'degree': 0.0, 'gamma': 'auto', 'kernel': 'sigmoid'}
239	Clinical_Genes_results	SVM	MI	4	{'C': 17.956079387335116, 'K': 100, 'degree': 2.0, 'gamma': 'auto', 'kernel': 'sigmoid'}
240	Clinical_Genes_SNPs_results	AdaBoost	Chi	0	{'K': 100.0, 'learning_rate': 1.0563332651867137, 'n_estimators': 50.0}
241	Clinical_Genes_SNPs_results	AdaBoost	Chi	1	{'K': 100.0, 'learning_rate': 1.0402570213958116, 'n_estimators': 50.0}
242	Clinical_Genes_SNPs_results	AdaBoost	Chi	2	{'K': 100.0, 'learning_rate': 1.000338410731211, 'n_estimators': 50.0}
243	Clinical_Genes_SNPs_results	AdaBoost	Chi	3	{'K': 100.0, 'learning_rate': 1.267837805229729, 'n_estimators': 100.0}
244	Clinical_Genes_SNPs_results	AdaBoost	Chi	4	{'K': 100.0, 'learning_rate': 1.2266387307130366, 'n_estimators': 100.0}
245	Clinical_Genes_SNPs_results	AdaBoost	Lasso	0	{'alpha': 0.0004597948930318, 'learning_rate': 1.0471137640962238, 'n_estimators': 100.0, 'threshold': 0.016321706842345}
246	Clinical_Genes_SNPs_results	AdaBoost	Lasso	1	{'alpha': 0.0007668367193809, 'learning_rate': 1.0607738853941724, 'n_estimators': 200.0, 'threshold': 0.0175687422334099}
247	Clinical_Genes_SNPs_results	AdaBoost	Lasso	2	{'alpha': 0.0006054624050151, 'learning_rate': 1.1219224569563864, 'n_estimators': 200.0, 'threshold': 0.0327716512023713}
248	Clinical_Genes_SNPs_results	AdaBoost	Lasso	3	{'alpha': 0.000622736087309, 'learning_rate': 1.0936218240761917, 'n_estimators': 200.0, 'threshold': 0.0714864149020894}
249	Clinical_Genes_SNPs_results	AdaBoost	Lasso	4	{'alpha': 0.0007234944505257, 'learning_rate': 1.109383921189945, 'n_estimators': 200.0, 'threshold': 0.0014995630592069}
250	Clinical_Genes_SNPs_results	AdaBoost	MI	0	{'K': 50.0, 'learning_rate': 1.0457088195662536, 'n_estimators': 10.0}
251	Clinical_Genes_SNPs_results	AdaBoost	MI	1	{'K': 100.0, 'learning_rate': 1.0748921779935483, 'n_estimators': 50.0}
252	Clinical_Genes_SNPs_results	AdaBoost	MI	2	{'K': 100.0, 'learning_rate': 1.020009777637012, 'n_estimators': 50.0}
253	Clinical_Genes_SNPs_results	AdaBoost	MI	3	{'K': 100.0, 'learning_rate': 1.0773297404186426, 'n_estimators': 200.0}
254	Clinical_Genes_SNPs_results	AdaBoost	MI	4	{'K': 100.0, 'learning_rate': 1.1165055790067828, 'n_estimators': 10.0}
255	Clinical_Genes_SNPs_results	MLP	Chi	0	{'K': 100, 'activation': 'tanh', 'alpha': 0.0058080474925931, 'hidden_layer_sizes': (50, 50), 'solver': 'adam'}
256	Clinical_Genes_SNPs_results	MLP	Chi	1	{'K': 70, 'activation': 'relu', 'alpha': 0.0058360981212896, 'hidden_layer_sizes': (100, 100), 'solver': 'adam'}
257	Clinical_Genes_SNPs_results	MLP	Chi	2	{'K': 100, 'activation': 'relu', 'alpha': 0.0056841954261037, 'hidden_layer_sizes': (100, 100), 'solver': 'adam'}
258	Clinical_Genes_SNPs_results	MLP	Chi	3	{'K': 70, 'activation': 'relu', 'alpha': 0.0046316324032373, 'hidden_layer_sizes': (100, 100), 'solver': 'adam'}
259	Clinical_Genes_SNPs_results	MLP	Chi	4	{'K': 100, 'activation': 'tanh', 'alpha': 0.0041830998162162, 'hidden_layer_sizes': (50, 50), 'solver': 'adam'}
260	Clinical_Genes_SNPs_results	MLP	Lasso	0	{'activation': 'tanh', 'alph': 0.0009334864410956, 'alpha': 0.0083865916281689, 'hidden_layer_sizes': (100, 100), 'solver': 'adam', 'threshold': 0.0961706421460925}
261	Clinical_Genes_SNPs_results	MLP	Lasso	1	{'activation': 'tanh', 'alph': 0.0009387279153594, 'alpha': 0.0018456384411374, 'hidden_layer_sizes': (50, 100, 100), 'solver': 'adam', 'threshold': 0.0164993784542686}
262	Clinical_Genes_SNPs_results	MLP	Lasso	2	{'activation': 'relu', 'alph': 0.0003410531738398, 'alpha': 0.0042707340408451, 'hidden_layer_sizes': (100, 100), 'solver': 'adam', 'threshold': 0.0671532646368115}
263	Clinical_Genes_SNPs_results	MLP	Lasso	3	{'activation': 'tanh', 'alph': 0.0007950227215411, 'alpha': 0.005322812995212, 'hidden_layer_sizes': (50, 100), 'solver': 'adam', 'threshold': 0.1448918347833043}
264	Clinical_Genes_SNPs_results	MLP	Lasso	4	{'activation': 'tanh', 'alph': 0.0008704902964374, 'alpha': 0.0061206017145822, 'hidden_layer_sizes': (100,), 'solver': 'adam', 'threshold': 0.050891102488151}
265	Clinical_Genes_SNPs_results	MLP	MI	0	{'K': 50, 'activation': 'tanh', 'alpha': 0.0032911024292297, 'hidden_layer_sizes': (100, 100), 'solver': 'adam'}
266	Clinical_Genes_SNPs_results	MLP	MI	1	{'K': 100, 'activation': 'tanh', 'alpha': 0.0037014536083257, 'hidden_layer_sizes': (50, 100, 100), 'solver': 'adam'}
267	Clinical_Genes_SNPs_results	MLP	MI	2	{'K': 100, 'activation': 'tanh', 'alpha': 0.0047332342325689, 'hidden_layer_sizes': (50, 100, 100), 'solver': 'adam'}
268	Clinical_Genes_SNPs_results	MLP	MI	3	{'K': 70, 'activation': 'tanh', 'alpha': 0.0072383222557141, 'hidden_layer_sizes': (50, 100, 100), 'solver': 'adam'}
269	Clinical_Genes_SNPs_results	MLP	MI	4	{'K': 100, 'activation': 'tanh', 'alpha': 0.0012725939622745, 'hidden_layer_sizes': (50, 100, 100), 'solver': 'adam'}
270	Clinical_Genes_SNPs_results	RandomForest	Chi	0	{'K': 100, 'criterion': 'entropy', 'max_depth': 10, 'max_features': 'sqrt', 'min_samples_leaf': 0.1763704867644583, 'min_samples_split': 0.6023704865845078, 'n_estimators': 100}
271	Clinical_Genes_SNPs_results	RandomForest	Chi	1	{'K': 100, 'criterion': 'gini', 'max_depth': 4, 'max_features': 'log2', 'min_samples_leaf': 0.1330910401138514, 'min_samples_split': 0.5020132186239202, 'n_estimators': 100}
272	Clinical_Genes_SNPs_results	RandomForest	Chi	2	{'K': 100, 'criterion': 'gini', 'max_depth': 14, 'max_features': 'sqrt', 'min_samples_leaf': 0.1649066310835381, 'min_samples_split': 0.359872080599747, 'n_estimators': 100}
273	Clinical_Genes_SNPs_results	RandomForest	Chi	3	{'K': 100, 'criterion': 'entropy', 'max_depth': 12, 'max_features': 'sqrt', 'min_samples_leaf': 0.1116577422251408, 'min_samples_split': 0.1585738127781791, 'n_estimators': 70}
274	Clinical_Genes_SNPs_results	RandomForest	Chi	4	{'K': 50, 'criterion': 'gini', 'max_depth': 16, 'max_features': 'log2', 'min_samples_leaf': 0.1549748659502401, 'min_samples_split': 0.4701081712340933, 'n_estimators': 70}
275	Clinical_Genes_SNPs_results	RandomForest	Lasso	0	{'alpha': 0.0009618837699876, 'criterion': 'entropy', 'max_depth': 30, 'max_features': 'sqrt', 'min_samples_leaf': 0.1179818142222733, 'min_samples_split': 0.4928296312140786, 'n_estimators': 100, 'threshold': 0.0343583439176125}
276	Clinical_Genes_SNPs_results	RandomForest	Lasso	1	{'alpha': 0.0002708377942329, 'criterion': 'gini', 'max_depth': 14, 'max_features': 'sqrt', 'min_samples_leaf': 0.1040068577452449, 'min_samples_split': 0.3869089469911614, 'n_estimators': 100, 'threshold': 0.0740740260043101}
277	Clinical_Genes_SNPs_results	RandomForest	Lasso	2	{'alpha': 0.0008040001079216, 'criterion': 'gini', 'max_depth': 14, 'max_features': None, 'min_samples_leaf': 0.1364775983150107, 'min_samples_split': 0.4923944204773322, 'n_estimators': 100, 'threshold': 0.0177592207592016}
278	Clinical_Genes_SNPs_results	RandomForest	Lasso	3	{'alpha': 0.0008525205298717, 'criterion': 'gini', 'max_depth': 8, 'max_features': 'sqrt', 'min_samples_leaf': 0.1786442438402098, 'min_samples_split': 0.2649957921733858, 'n_estimators': 100, 'threshold': 0.0090466405256831}
279	Clinical_Genes_SNPs_results	RandomForest	Lasso	4	{'alpha': 0.000886535174451, 'criterion': 'gini', 'max_depth': 12, 'max_features': None, 'min_samples_leaf': 0.1556167958062212, 'min_samples_split': 0.1738490104838206, 'n_estimators': 100, 'threshold': 0.1143595107364629}
280	Clinical_Genes_SNPs_results	RandomForest	MI	0	{'K': 50, 'criterion': 'entropy', 'max_depth': 2, 'max_features': None, 'min_samples_leaf': 0.16890496078634, 'min_samples_split': 0.5390887967166499, 'n_estimators': 100}
281	Clinical_Genes_SNPs_results	RandomForest	MI	1	{'K': 70, 'criterion': 'gini', 'max_depth': 6, 'max_features': 'log2', 'min_samples_leaf': 0.1318544282266909, 'min_samples_split': 0.4874558036364872, 'n_estimators': 100}
282	Clinical_Genes_SNPs_results	RandomForest	MI	2	{'K': 70, 'criterion': 'gini', 'max_depth': 8, 'max_features': None, 'min_samples_leaf': 0.1174326517769622, 'min_samples_split': 0.4971422958026621, 'n_estimators': 100}
283	Clinical_Genes_SNPs_results	RandomForest	MI	3	{'K': 10, 'criterion': 'gini', 'max_depth': 18, 'max_features': None, 'min_samples_leaf': 0.18924970411676, 'min_samples_split': 0.5284980984440242, 'n_estimators': 50}
284	Clinical_Genes_SNPs_results	RandomForest	MI	4	{'K': 100, 'criterion': 'gini', 'max_depth': 28, 'max_features': None, 'min_samples_leaf': 0.1076297958094977, 'min_samples_split': 0.4257094811695393, 'n_estimators': 10}
285	Clinical_Genes_SNPs_results	SVM	Chi	0	{'C': 36.31104269772871, 'K': 100, 'degree': 0.0, 'gamma': 'auto', 'kernel': 'rbf'}
286	Clinical_Genes_SNPs_results	SVM	Chi	1	{'C': 40.58987831772344, 'K': 70, 'degree': 1.0, 'gamma': 'auto', 'kernel': 'rbf'}
287	Clinical_Genes_SNPs_results	SVM	Chi	2	{'C': 24.194140063553952, 'K': 100, 'degree': 5.0, 'gamma': 'auto', 'kernel': 'rbf'}
288	Clinical_Genes_SNPs_results	SVM	Chi	3	{'C': 1.6993855734888, 'K': 70, 'degree': 5.0, 'gamma': 'auto', 'kernel': 'rbf'}
289	Clinical_Genes_SNPs_results	SVM	Chi	4	{'C': 18.309760097454912, 'K': 100, 'degree': 2.0, 'gamma': 'auto', 'kernel': 'rbf'}
290	Clinical_Genes_SNPs_results	SVM	Lasso	0	{'C': 40.9012323749982, 'alpha': 0.0008751933844795, 'degree': 5.0, 'gamma': 'scale', 'kernel': 'rbf', 'threshold': 0.106629851509853}
291	Clinical_Genes_SNPs_results	SVM	Lasso	1	{'C': 20.362606852075015, 'alpha': 0.0008739685648482, 'degree': 1.0, 'gamma': 'scale', 'kernel': 'rbf', 'threshold': 0.0255462036635271}
292	Clinical_Genes_SNPs_results	SVM	Lasso	2	{'C': 32.8521504710091, 'alpha': 0.0008218532493879, 'degree': 2.0, 'gamma': 'scale', 'kernel': 'rbf', 'threshold': 0.0014947829252182}
293	Clinical_Genes_SNPs_results	SVM	Lasso	3	{'C': 9.264270832105687, 'alpha': 0.0007490753601188, 'degree': 2.0, 'gamma': 'scale', 'kernel': 'rbf', 'threshold': 0.0040289111079827}
294	Clinical_Genes_SNPs_results	SVM	Lasso	4	{'C': 4.650660470178476, 'alpha': 0.0007147827135479, 'degree': 1.0, 'gamma': 'auto', 'kernel': 'sigmoid', 'threshold': 0.0125049604973085}
295	Clinical_Genes_SNPs_results	SVM	MI	0	{'C': 46.922454135332345, 'K': 50, 'degree': 5.0, 'gamma': 'auto', 'kernel': 'rbf'}
296	Clinical_Genes_SNPs_results	SVM	MI	1	{'C': 35.16713984592192, 'K': 100, 'degree': 2.0, 'gamma': 'auto', 'kernel': 'rbf'}
297	Clinical_Genes_SNPs_results	SVM	MI	2	{'C': 9.921750626670269, 'K': 70, 'degree': 2.0, 'gamma': 'auto', 'kernel': 'rbf'}
298	Clinical_Genes_SNPs_results	SVM	MI	3	{'C': 30.8642995625569, 'K': 50, 'degree': 3.0, 'gamma': 'auto', 'kernel': 'rbf'}
299	Clinical_Genes_SNPs_results	SVM	MI	4	{'C': 15.25021297484342, 'K': 70, 'degree': 4.0, 'gamma': 'auto', 'kernel': 'rbf'}
300	Clinical_SNPs_without_Cong_results	AdaBoost	Chi	0	{'K': 100.0, 'learning_rate': 1.0214260760906435, 'n_estimators': 200.0}
301	Clinical_SNPs_without_Cong_results	AdaBoost	Chi	1	{'K': 100.0, 'learning_rate': 1.050520641540887, 'n_estimators': 50.0}
302	Clinical_SNPs_without_Cong_results	AdaBoost	Chi	2	{'K': 100.0, 'learning_rate': 1.0782943324086056, 'n_estimators': 50.0}
303	Clinical_SNPs_without_Cong_results	AdaBoost	Chi	3	{'K': 100.0, 'learning_rate': 1.0021303234789762, 'n_estimators': 10.0}
304	Clinical_SNPs_without_Cong_results	AdaBoost	Chi	4	{'K': 100.0, 'learning_rate': 1.0407470039794628, 'n_estimators': 50.0}
305	Clinical_SNPs_without_Cong_results	AdaBoost	Lasso	0	{'alpha': 0.0005988594376309, 'learning_rate': 1.0812517361401042, 'n_estimators': 50.0, 'threshold': 0.0201222025053063}
306	Clinical_SNPs_without_Cong_results	AdaBoost	Lasso	1	{'alpha': 0.0002099058540778, 'learning_rate': 1.1535893361805651, 'n_estimators': 200.0, 'threshold': 0.0442268983476463}
307	Clinical_SNPs_without_Cong_results	AdaBoost	Lasso	2	{'alpha': 0.0004764038998805, 'learning_rate': 1.1244504220865017, 'n_estimators': 200.0, 'threshold': 0.0059963913549943}
308	Clinical_SNPs_without_Cong_results	AdaBoost	Lasso	3	{'alpha': 0.0008434809452323, 'learning_rate': 1.7835544536635592, 'n_estimators': 10.0, 'threshold': 0.122738132670132}
309	Clinical_SNPs_without_Cong_results	AdaBoost	Lasso	4	{'alpha': 0.0003389336724434, 'learning_rate': 1.000809502674136, 'n_estimators': 50.0, 'threshold': 0.0323521351159766}
310	Clinical_SNPs_without_Cong_results	AdaBoost	MI	0	{'K': 70.0, 'learning_rate': 1.02064940120096, 'n_estimators': 50.0}
311	Clinical_SNPs_without_Cong_results	AdaBoost	MI	1	{'K': 100.0, 'learning_rate': 1.0029464723944104, 'n_estimators': 50.0}
312	Clinical_SNPs_without_Cong_results	AdaBoost	MI	2	{'K': 100.0, 'learning_rate': 1.0478358939172614, 'n_estimators': 200.0}
313	Clinical_SNPs_without_Cong_results	AdaBoost	MI	3	{'K': 70.0, 'learning_rate': 1.0071813093928028, 'n_estimators': 10.0}
314	Clinical_SNPs_without_Cong_results	AdaBoost	MI	4	{'K': 50.0, 'learning_rate': 1.0684649910452837, 'n_estimators': 50.0}
315	Clinical_SNPs_without_Cong_results	MLP	Chi	0	{'K': 100, 'activation': 'logistic', 'alpha': 0.0041926896485054, 'hidden_layer_sizes': (100, 100), 'solver': 'adam'}
316	Clinical_SNPs_without_Cong_results	MLP	Chi	1	{'K': 100, 'activation': 'relu', 'alpha': 0.0066865323032455, 'hidden_layer_sizes': (100,), 'solver': 'adam'}
317	Clinical_SNPs_without_Cong_results	MLP	Chi	2	{'K': 70, 'activation': 'logistic', 'alpha': 0.0057500894130534, 'hidden_layer_sizes': (50, 100), 'solver': 'adam'}
318	Clinical_SNPs_without_Cong_results	MLP	Chi	3	{'K': 70, 'activation': 'relu', 'alpha': 0.0048319103702222, 'hidden_layer_sizes': (100, 100), 'solver': 'adam'}
319	Clinical_SNPs_without_Cong_results	MLP	Chi	4	{'K': 70, 'activation': 'relu', 'alpha': 0.00600040679365, 'hidden_layer_sizes': (100,), 'solver': 'adam'}
320	Clinical_SNPs_without_Cong_results	MLP	Lasso	0	{'activation': 'relu', 'alph': 0.0005148682569754, 'alpha': 0.0053651905372789, 'hidden_layer_sizes': (100, 100), 'solver': 'adam', 'threshold': 0.0147199685757995}
321	Clinical_SNPs_without_Cong_results	MLP	Lasso	1	{'activation': 'relu', 'alph': 0.0004379550131847, 'alpha': 0.0050266772207165, 'hidden_layer_sizes': (50, 100, 100), 'solver': 'adam', 'threshold': 0.1490776345993543}
322	Clinical_SNPs_without_Cong_results	MLP	Lasso	2	{'activation': 'relu', 'alph': 0.0002549773279338, 'alpha': 0.0083425808100168, 'hidden_layer_sizes': (100,), 'solver': 'adam', 'threshold': 0.0060092848014627}
323	Clinical_SNPs_without_Cong_results	MLP	Lasso	3	{'activation': 'relu', 'alph': 0.0008484804427097, 'alpha': 0.0071218331849187, 'hidden_layer_sizes': (100, 100), 'solver': 'adam', 'threshold': 0.0193535741218509}
324	Clinical_SNPs_without_Cong_results	MLP	Lasso	4	{'activation': 'relu', 'alph': 0.0001765545316779, 'alpha': 0.0062116883515663, 'hidden_layer_sizes': (100,), 'solver': 'adam', 'threshold': 0.0015470852350606}
325	Clinical_SNPs_without_Cong_results	MLP	MI	0	{'K': 100, 'activation': 'logistic', 'alpha': 0.0082920328229406, 'hidden_layer_sizes': (100,), 'solver': 'adam'}
326	Clinical_SNPs_without_Cong_results	MLP	MI	1	{'K': 70, 'activation': 'relu', 'alpha': 0.0060784839119052, 'hidden_layer_sizes': (100, 100), 'solver': 'adam'}
327	Clinical_SNPs_without_Cong_results	MLP	MI	2	{'K': 70, 'activation': 'relu', 'alpha': 0.0099908070693434, 'hidden_layer_sizes': (100, 100), 'solver': 'adam'}
328	Clinical_SNPs_without_Cong_results	MLP	MI	3	{'K': 70, 'activation': 'relu', 'alpha': 0.0073058766573052, 'hidden_layer_sizes': (100, 100), 'solver': 'adam'}
329	Clinical_SNPs_without_Cong_results	MLP	MI	4	{'K': 100, 'activation': 'logistic', 'alpha': 0.0040201742609956, 'hidden_layer_sizes': (100,), 'solver': 'adam'}
330	Clinical_SNPs_without_Cong_results	RandomForest	Chi	0	{'K': 70, 'criterion': 'entropy', 'max_depth': 4, 'max_features': None, 'min_samples_leaf': 0.1018497865241745, 'min_samples_split': 0.3340566033170538, 'n_estimators': 70}
331	Clinical_SNPs_without_Cong_results	RandomForest	Chi	1	{'K': 100, 'criterion': 'gini', 'max_depth': 30, 'max_features': 'log2', 'min_samples_leaf': 0.2202261516815905, 'min_samples_split': 0.1875074116345315, 'n_estimators': 100}
332	Clinical_SNPs_without_Cong_results	RandomForest	Chi	2	{'K': 100, 'criterion': 'entropy', 'max_depth': 4, 'max_features': None, 'min_samples_leaf': 0.117652675506924, 'min_samples_split': 0.1493709927415981, 'n_estimators': 50}
333	Clinical_SNPs_without_Cong_results	RandomForest	Chi	3	{'K': 50, 'criterion': 'entropy', 'max_depth': 14, 'max_features': 'log2', 'min_samples_leaf': 0.1554262548443072, 'min_samples_split': 0.5827072411068273, 'n_estimators': 70}
334	Clinical_SNPs_without_Cong_results	RandomForest	Chi	4	{'K': 70, 'criterion': 'gini', 'max_depth': 16, 'max_features': 'log2', 'min_samples_leaf': 0.1260116151541271, 'min_samples_split': 0.4562276466361085, 'n_estimators': 100}
335	Clinical_SNPs_without_Cong_results	RandomForest	Lasso	0	{'alpha': 0.000383872316892, 'criterion': 'gini', 'max_depth': 30, 'max_features': None, 'min_samples_leaf': 0.1332383906825143, 'min_samples_split': 0.1912335136389636, 'n_estimators': 100, 'threshold': 0.116493621423433}
336	Clinical_SNPs_without_Cong_results	RandomForest	Lasso	1	{'alpha': 0.0003486141374271, 'criterion': 'entropy', 'max_depth': 14, 'max_features': None, 'min_samples_leaf': 0.1041472678912666, 'min_samples_split': 0.3825676696463016, 'n_estimators': 50, 'threshold': 0.0536478029322334}
337	Clinical_SNPs_without_Cong_results	RandomForest	Lasso	2	{'alpha': 0.0006063894580687, 'criterion': 'entropy', 'max_depth': 4, 'max_features': 'log2', 'min_samples_leaf': 0.1127604735426278, 'min_samples_split': 0.4030809022607329, 'n_estimators': 50, 'threshold': 0.1291931185899533}
338	Clinical_SNPs_without_Cong_results	RandomForest	Lasso	3	{'alpha': 0.0006881594007112, 'criterion': 'gini', 'max_depth': 8, 'max_features': 'log2', 'min_samples_leaf': 0.1249533564240729, 'min_samples_split': 0.5202130398329108, 'n_estimators': 100, 'threshold': 0.0283683796511951}
339	Clinical_SNPs_without_Cong_results	RandomForest	Lasso	4	{'alpha': 0.0007416791855279, 'criterion': 'gini', 'max_depth': 8, 'max_features': 'sqrt', 'min_samples_leaf': 0.1045041412327339, 'min_samples_split': 0.2732251561688925, 'n_estimators': 10, 'threshold': 0.1179116691680604}
340	Clinical_SNPs_without_Cong_results	RandomForest	MI	0	{'K': 50, 'criterion': 'gini', 'max_depth': 18, 'max_features': 'log2', 'min_samples_leaf': 0.1014954214145226, 'min_samples_split': 0.4192310136867095, 'n_estimators': 100}
341	Clinical_SNPs_without_Cong_results	RandomForest	MI	1	{'K': 50, 'criterion': 'gini', 'max_depth': 10, 'max_features': 'sqrt', 'min_samples_leaf': 0.114989146616954, 'min_samples_split': 0.3041692794564652, 'n_estimators': 70}
342	Clinical_SNPs_without_Cong_results	RandomForest	MI	2	{'K': 50, 'criterion': 'entropy', 'max_depth': 12, 'max_features': 'sqrt', 'min_samples_leaf': 0.1066718385949391, 'min_samples_split': 0.1114515429684697, 'n_estimators': 50}
343	Clinical_SNPs_without_Cong_results	RandomForest	MI	3	{'K': 70, 'criterion': 'entropy', 'max_depth': 28, 'max_features': None, 'min_samples_leaf': 0.1018699297040242, 'min_samples_split': 0.5524603059925765, 'n_estimators': 100}
344	Clinical_SNPs_without_Cong_results	RandomForest	MI	4	{'K': 10, 'criterion': 'entropy', 'max_depth': 8, 'max_features': 'sqrt', 'min_samples_leaf': 0.1366185479469179, 'min_samples_split': 0.2842449812026414, 'n_estimators': 50}
345	Clinical_SNPs_without_Cong_results	SVM	Chi	0	{'C': 39.08703747307232, 'K': 100, 'degree': 4.0, 'gamma': 'auto', 'kernel': 'rbf'}
346	Clinical_SNPs_without_Cong_results	SVM	Chi	1	{'C': 27.474946260140012, 'K': 100, 'degree': 1.0, 'gamma': 'scale', 'kernel': 'rbf'}
347	Clinical_SNPs_without_Cong_results	SVM	Chi	2	{'C': 0.442016457164355, 'K': 100, 'degree': 3.0, 'gamma': 'scale', 'kernel': 'rbf'}
348	Clinical_SNPs_without_Cong_results	SVM	Chi	3	{'C': 5.734594847619066, 'K': 70, 'degree': 1.0, 'gamma': 'auto', 'kernel': 'sigmoid'}
349	Clinical_SNPs_without_Cong_results	SVM	Chi	4	{'C': 0.3936820891851822, 'K': 100, 'degree': 5.0, 'gamma': 'scale', 'kernel': 'rbf'}
350	Clinical_SNPs_without_Cong_results	SVM	Lasso	0	{'C': 22.609349895196196, 'alpha': 0.0006480530243173, 'degree': 2.0, 'gamma': 'scale', 'kernel': 'rbf', 'threshold': 0.1498109789465982}
351	Clinical_SNPs_without_Cong_results	SVM	Lasso	1	{'C': 36.3119736949855, 'alpha': 0.0001436122261751, 'degree': 3.0, 'gamma': 'scale', 'kernel': 'rbf', 'threshold': 0.0468613930245171}
352	Clinical_SNPs_without_Cong_results	SVM	Lasso	2	{'C': 24.77641399358265, 'alpha': 0.0006141281994254, 'degree': 1.0, 'gamma': 'scale', 'kernel': 'rbf', 'threshold': 0.1431354339752773}
353	Clinical_SNPs_without_Cong_results	SVM	Lasso	3	{'C': 5.324858210467808, 'alpha': 0.0008827052621005, 'degree': 5.0, 'gamma': 'scale', 'kernel': 'rbf', 'threshold': 0.1495745489154999}
354	Clinical_SNPs_without_Cong_results	SVM	Lasso	4	{'C': 49.88718023077651, 'alpha': 0.0009914821381344, 'degree': 4.0, 'gamma': 'auto', 'kernel': 'rbf', 'threshold': 0.1492889660620322}
355	Clinical_SNPs_without_Cong_results	SVM	MI	0	{'C': 33.30521569460427, 'K': 50, 'degree': 4.0, 'gamma': 'auto', 'kernel': 'rbf'}
356	Clinical_SNPs_without_Cong_results	SVM	MI	1	{'C': 19.25853264235401, 'K': 50, 'degree': 3.0, 'gamma': 'auto', 'kernel': 'rbf'}
357	Clinical_SNPs_without_Cong_results	SVM	MI	2	{'C': 25.295450724114136, 'K': 50, 'degree': 1.0, 'gamma': 'auto', 'kernel': 'linear'}
358	Clinical_SNPs_without_Cong_results	SVM	MI	3	{'C': 36.99256999560544, 'K': 50, 'degree': 4.0, 'gamma': 'auto', 'kernel': 'rbf'}
359	Clinical_SNPs_without_Cong_results	SVM	MI	4	{'C': 18.7218190160986, 'K': 50, 'degree': 2.0, 'gamma': 'scale', 'kernel': 'linear'}
360	Clinical_without_Cong_results	AdaBoost	Chi	0	{'K': 10.0, 'learning_rate': 1.4650105814740844, 'n_estimators': 10.0}
361	Clinical_without_Cong_results	AdaBoost	Chi	1	{'K': 10.0, 'learning_rate': 1.8103988740803385, 'n_estimators': 10.0}
362	Clinical_without_Cong_results	AdaBoost	Chi	2	{'K': 10.0, 'learning_rate': 1.3426735318434466, 'n_estimators': 50.0}
363	Clinical_without_Cong_results	AdaBoost	Chi	3	{'K': 10.0, 'learning_rate': 1.0530428331695711, 'n_estimators': 50.0}
364	Clinical_without_Cong_results	AdaBoost	Chi	4	{'K': 10.0, 'learning_rate': 1.2096197074810997, 'n_estimators': 50.0}
365	Clinical_without_Cong_results	AdaBoost	Lasso	0	{'alpha': 0.0004503508512915, 'learning_rate': 1.1168084236729492, 'n_estimators': 10.0, 'threshold': 0.0828353320909005}
366	Clinical_without_Cong_results	AdaBoost	Lasso	1	{'alpha': 0.0008901259943164, 'learning_rate': 1.041605162890609, 'n_estimators': 10.0, 'threshold': 0.13135825318358}
367	Clinical_without_Cong_results	AdaBoost	Lasso	2	{'alpha': 0.000596025106879, 'learning_rate': 1.0385777687568074, 'n_estimators': 10.0, 'threshold': 0.1282175027119129}
368	Clinical_without_Cong_results	AdaBoost	Lasso	3	{'alpha': 0.0008511291819703, 'learning_rate': 1.0420001885216752, 'n_estimators': 10.0, 'threshold': 0.0955567638155027}
369	Clinical_without_Cong_results	AdaBoost	Lasso	4	{'alpha': 0.0006213434282681, 'learning_rate': 1.002605375034266, 'n_estimators': 10.0, 'threshold': 0.1236863514238244}
370	Clinical_without_Cong_results	AdaBoost	MI	0	{'K': 10.0, 'learning_rate': 1.00068224522085, 'n_estimators': 10.0}
371	Clinical_without_Cong_results	AdaBoost	MI	1	{'K': 10.0, 'learning_rate': 1.088525864351792, 'n_estimators': 10.0}
372	Clinical_without_Cong_results	AdaBoost	MI	2	{'K': 10.0, 'learning_rate': 1.055817848737186, 'n_estimators': 10.0}
373	Clinical_without_Cong_results	AdaBoost	MI	3	{'K': 10.0, 'learning_rate': 1.14861891394074, 'n_estimators': 10.0}
374	Clinical_without_Cong_results	AdaBoost	MI	4	{'K': 10.0, 'learning_rate': 1.1430470612809964, 'n_estimators': 10.0}
375	Clinical_without_Cong_results	MLP	Chi	0	{'K': 10, 'activation': 'tanh', 'alpha': 0.0009884849471472, 'hidden_layer_sizes': (100, 100), 'solver': 'adam'}
376	Clinical_without_Cong_results	MLP	Chi	1	{'K': 10, 'activation': 'tanh', 'alpha': 0.0040052300581968, 'hidden_layer_sizes': (50, 100, 100), 'solver': 'adam'}
377	Clinical_without_Cong_results	MLP	Chi	2	{'K': 10, 'activation': 'tanh', 'alpha': 0.0076705288693963, 'hidden_layer_sizes': (100, 100), 'solver': 'adam'}
378	Clinical_without_Cong_results	MLP	Chi	3	{'K': 10, 'activation': 'tanh', 'alpha': 0.0023544397884209, 'hidden_layer_sizes': (100, 100), 'solver': 'adam'}
379	Clinical_without_Cong_results	MLP	Chi	4	{'K': 10, 'activation': 'relu', 'alpha': 0.0039922195935344, 'hidden_layer_sizes': (100, 100), 'solver': 'adam'}
380	Clinical_without_Cong_results	MLP	Lasso	0	{'activation': 'relu', 'alph': 0.0009729692616709, 'alpha': 0.004670594993887, 'hidden_layer_sizes': (50, 100, 100), 'solver': 'adam', 'threshold': 0.089084890121523}
381	Clinical_without_Cong_results	MLP	Lasso	1	{'activation': 'relu', 'alph': 0.0001011077967412, 'alpha': 0.0035153498803582, 'hidden_layer_sizes': (50, 100, 100), 'solver': 'adam', 'threshold': 0.1496057622029652}
382	Clinical_without_Cong_results	MLP	Lasso	2	{'activation': 'relu', 'alph': 0.0005254938432432, 'alpha': 5.476279492700473e-05, 'hidden_layer_sizes': (50, 100, 100), 'solver': 'adam', 'threshold': 0.142808930795949}
383	Clinical_without_Cong_results	MLP	Lasso	3	{'activation': 'relu', 'alph': 0.0008666090329272, 'alpha': 0.0070507966949819, 'hidden_layer_sizes': (50, 100, 100), 'solver': 'adam', 'threshold': 0.0866287457504177}
384	Clinical_without_Cong_results	MLP	Lasso	4	{'activation': 'relu', 'alph': 0.0001556054179954, 'alpha': 0.0067902545903674, 'hidden_layer_sizes': (50, 100, 100), 'solver': 'adam', 'threshold': 0.1375344226077882}
385	Clinical_without_Cong_results	MLP	MI	0	{'K': 10, 'activation': 'tanh', 'alpha': 0.0013129265531052, 'hidden_layer_sizes': (50, 100, 100), 'solver': 'adam'}
386	Clinical_without_Cong_results	MLP	MI	1	{'K': 10, 'activation': 'relu', 'alpha': 0.0021148508701199, 'hidden_layer_sizes': (50, 50), 'solver': 'adam'}
387	Clinical_without_Cong_results	MLP	MI	2	{'K': 10, 'activation': 'relu', 'alpha': 0.0059538954872309, 'hidden_layer_sizes': (50, 100, 100), 'solver': 'adam'}
388	Clinical_without_Cong_results	MLP	MI	3	{'K': 10, 'activation': 'tanh', 'alpha': 0.0071682075963402, 'hidden_layer_sizes': (50, 100, 100), 'solver': 'adam'}
389	Clinical_without_Cong_results	MLP	MI	4	{'K': 10, 'activation': 'tanh', 'alpha': 0.0017014438294387, 'hidden_layer_sizes': (50, 50, 50), 'solver': 'adam'}
390	Clinical_without_Cong_results	RandomForest	Chi	0	{'K': 10, 'criterion': 'gini', 'max_depth': 26, 'max_features': 'sqrt', 'min_samples_leaf': 0.1526814138315274, 'min_samples_split': 0.3195623099383774, 'n_estimators': 70}
391	Clinical_without_Cong_results	RandomForest	Chi	1	{'K': 10, 'criterion': 'gini', 'max_depth': 30, 'max_features': 'sqrt', 'min_samples_leaf': 0.1198060191308968, 'min_samples_split': 0.165792441763973, 'n_estimators': 100}
392	Clinical_without_Cong_results	RandomForest	Chi	2	{'K': 10, 'criterion': 'entropy', 'max_depth': 18, 'max_features': 'log2', 'min_samples_leaf': 0.15167598828863, 'min_samples_split': 0.1260751262163767, 'n_estimators': 100}
393	Clinical_without_Cong_results	RandomForest	Chi	3	{'K': 10, 'criterion': 'entropy', 'max_depth': 8, 'max_features': 'sqrt', 'min_samples_leaf': 0.2169403527350807, 'min_samples_split': 0.1025587781539076, 'n_estimators': 100}
394	Clinical_without_Cong_results	RandomForest	Chi	4	{'K': 10, 'criterion': 'gini', 'max_depth': 18, 'max_features': 'log2', 'min_samples_leaf': 0.2076957869305033, 'min_samples_split': 0.1550490118702888, 'n_estimators': 50}
395	Clinical_without_Cong_results	RandomForest	Lasso	0	{'alpha': 0.0009809937093872, 'criterion': 'gini', 'max_depth': 12, 'max_features': 'sqrt', 'min_samples_leaf': 0.2437324076078807, 'min_samples_split': 0.2193310623011565, 'n_estimators': 100, 'threshold': 0.022349143231112}
396	Clinical_without_Cong_results	RandomForest	Lasso	1	{'alpha': 0.0007519422699285, 'criterion': 'gini', 'max_depth': 6, 'max_features': 'log2', 'min_samples_leaf': 0.1210844639432119, 'min_samples_split': 0.1730830875454887, 'n_estimators': 100, 'threshold': 0.0373513689607511}
397	Clinical_without_Cong_results	RandomForest	Lasso	2	{'alpha': 0.000491785995646, 'criterion': 'entropy', 'max_depth': 2, 'max_features': 'sqrt', 'min_samples_leaf': 0.1176684447391545, 'min_samples_split': 0.4956106000768653, 'n_estimators': 70, 'threshold': 0.0612589038086179}
398	Clinical_without_Cong_results	RandomForest	Lasso	3	{'alpha': 0.0003498299355947, 'criterion': 'gini', 'max_depth': 28, 'max_features': 'log2', 'min_samples_leaf': 0.104924926121018, 'min_samples_split': 0.2230791853936828, 'n_estimators': 70, 'threshold': 0.0599872495955505}
399	Clinical_without_Cong_results	RandomForest	Lasso	4	{'alpha': 0.0005501549296351, 'criterion': 'entropy', 'max_depth': 22, 'max_features': 'sqrt', 'min_samples_leaf': 0.1772404524792754, 'min_samples_split': 0.20596134987558, 'n_estimators': 70, 'threshold': 0.1331009767280854}
400	Clinical_without_Cong_results	RandomForest	MI	0	{'K': 10, 'criterion': 'entropy', 'max_depth': 28, 'max_features': None, 'min_samples_leaf': 0.1402501481119237, 'min_samples_split': 0.3985399604607526, 'n_estimators': 100}
401	Clinical_without_Cong_results	RandomForest	MI	1	{'K': 10, 'criterion': 'entropy', 'max_depth': 20, 'max_features': 'log2', 'min_samples_leaf': 0.1947561211527067, 'min_samples_split': 0.2243597584280945, 'n_estimators': 100}
402	Clinical_without_Cong_results	RandomForest	MI	2	{'K': 10, 'criterion': 'gini', 'max_depth': 1, 'max_features': 'log2', 'min_samples_leaf': 0.1353383257259854, 'min_samples_split': 0.1499664102405012, 'n_estimators': 100}
403	Clinical_without_Cong_results	RandomForest	MI	3	{'K': 10, 'criterion': 'gini', 'max_depth': 2, 'max_features': None, 'min_samples_leaf': 0.1364917933049533, 'min_samples_split': 0.4584112982728882, 'n_estimators': 50}
404	Clinical_without_Cong_results	RandomForest	MI	4	{'K': 10, 'criterion': 'gini', 'max_depth': 24, 'max_features': 'log2', 'min_samples_leaf': 0.1325438335338421, 'min_samples_split': 0.1368757654205025, 'n_estimators': 70}
405	Clinical_without_Cong_results	SVM	Chi	0	{'C': 36.35989160945889, 'K': 10, 'degree': 3.0, 'gamma': 'auto', 'kernel': 'rbf'}
406	Clinical_without_Cong_results	SVM	Chi	1	{'C': 28.00230439094793, 'K': 10, 'degree': 2.0, 'gamma': 'auto', 'kernel': 'rbf'}
407	Clinical_without_Cong_results	SVM	Chi	2	{'C': 15.064868736081566, 'K': 10, 'degree': 4.0, 'gamma': 'auto', 'kernel': 'sigmoid'}
408	Clinical_without_Cong_results	SVM	Chi	3	{'C': 4.066582576098532, 'K': 10, 'degree': 4.0, 'gamma': 'auto', 'kernel': 'sigmoid'}
409	Clinical_without_Cong_results	SVM	Chi	4	{'C': 37.81730205327661, 'K': 10, 'degree': 2.0, 'gamma': 'auto', 'kernel': 'linear'}
410	Clinical_without_Cong_results	SVM	Lasso	0	{'C': 23.950272672423573, 'alpha': 0.0009428542913462, 'degree': 0.0, 'gamma': 'auto', 'kernel': 'rbf', 'threshold': 0.0127619270406585}
411	Clinical_without_Cong_results	SVM	Lasso	1	{'C': 6.577664671621952, 'alpha': 0.0005275924703839, 'degree': 3.0, 'gamma': 'scale', 'kernel': 'rbf', 'threshold': 0.1499690580363152}
412	Clinical_without_Cong_results	SVM	Lasso	2	{'C': 43.85650050011283, 'alpha': 0.0009922886337103, 'degree': 1.0, 'gamma': 'auto', 'kernel': 'rbf', 'threshold': 0.0578390132196669}
413	Clinical_without_Cong_results	SVM	Lasso	3	{'C': 5.204425632537097, 'alpha': 0.0002639189646661, 'degree': 5.0, 'gamma': 'scale', 'kernel': 'rbf', 'threshold': 0.1386207106919754}
414	Clinical_without_Cong_results	SVM	Lasso	4	{'C': 47.464637456563416, 'alpha': 0.0007733393087431, 'degree': 2.0, 'gamma': 'auto', 'kernel': 'rbf', 'threshold': 0.14953625417774}
415	Clinical_without_Cong_results	SVM	MI	0	{'C': 20.23830714280018, 'K': 10, 'degree': 5.0, 'gamma': 'auto', 'kernel': 'rbf'}
416	Clinical_without_Cong_results	SVM	MI	1	{'C': 5.822696077821626, 'K': 10, 'degree': 3.0, 'gamma': 'scale', 'kernel': 'rbf'}
417	Clinical_without_Cong_results	SVM	MI	2	{'C': 2.015512608778941, 'K': 10, 'degree': 5.0, 'gamma': 'scale', 'kernel': 'rbf'}
418	Clinical_without_Cong_results	SVM	MI	3	{'C': 20.255431838688036, 'K': 10, 'degree': 2.0, 'gamma': 'scale', 'kernel': 'rbf'}
419	Clinical_without_Cong_results	SVM	MI	4	{'C': 31.43883876283829, 'K': 10, 'degree': 4.0, 'gamma': 'auto', 'kernel': 'rbf'}
420	Clinical_with_Cong_results	AdaBoost	Chi	0	{'K': 50.0, 'learning_rate': 1.096148803553651, 'n_estimators': 10.0}
421	Clinical_with_Cong_results	AdaBoost	Chi	1	{'K': 50.0, 'learning_rate': 1.5113432797136643, 'n_estimators': 100.0}
422	Clinical_with_Cong_results	AdaBoost	Chi	2	{'K': 50.0, 'learning_rate': 1.071344330560643, 'n_estimators': 200.0}
423	Clinical_with_Cong_results	AdaBoost	Chi	3	{'K': 50.0, 'learning_rate': 1.3001001923529014, 'n_estimators': 200.0}
424	Clinical_with_Cong_results	AdaBoost	Chi	4	{'K': 50.0, 'learning_rate': 1.3828435585694554, 'n_estimators': 200.0}
425	Clinical_with_Cong_results	AdaBoost	Lasso	0	{'alpha': 0.0004985692883002, 'learning_rate': 1.0996912330577164, 'n_estimators': 10.0, 'threshold': 0.127336918376536}
426	Clinical_with_Cong_results	AdaBoost	Lasso	1	{'alpha': 0.0009279120026398, 'learning_rate': 1.0616771103411728, 'n_estimators': 10.0, 'threshold': 0.066108256317563}
427	Clinical_with_Cong_results	AdaBoost	Lasso	2	{'alpha': 0.0001415999696555, 'learning_rate': 1.2090268995648668, 'n_estimators': 200.0, 'threshold': 0.0161379654510295}
428	Clinical_with_Cong_results	AdaBoost	Lasso	3	{'alpha': 0.0005164121843132, 'learning_rate': 1.0395775045586677, 'n_estimators': 10.0, 'threshold': 0.0420237136110491}
429	Clinical_with_Cong_results	AdaBoost	Lasso	4	{'alpha': 0.0004853096844706, 'learning_rate': 1.413113494081126, 'n_estimators': 200.0, 'threshold': 0.0445471996138925}
430	Clinical_with_Cong_results	AdaBoost	MI	0	{'K': 50.0, 'learning_rate': 1.041504559908335, 'n_estimators': 10.0}
431	Clinical_with_Cong_results	AdaBoost	MI	1	{'K': 50.0, 'learning_rate': 1.1762480729906015, 'n_estimators': 10.0}
432	Clinical_with_Cong_results	AdaBoost	MI	2	{'K': 50.0, 'learning_rate': 1.230830742650857, 'n_estimators': 200.0}
433	Clinical_with_Cong_results	AdaBoost	MI	3	{'K': 50.0, 'learning_rate': 1.6831688223011567, 'n_estimators': 200.0}
434	Clinical_with_Cong_results	AdaBoost	MI	4	{'K': 50.0, 'learning_rate': 1.3087712434307055, 'n_estimators': 100.0}
435	Clinical_with_Cong_results	MLP	Chi	0	{'K': 10, 'activation': 'tanh', 'alpha': 0.0001593828531191, 'hidden_layer_sizes': (50, 100, 100), 'solver': 'adam'}
436	Clinical_with_Cong_results	MLP	Chi	1	{'K': 10, 'activation': 'tanh', 'alpha': 0.0054904388268193, 'hidden_layer_sizes': (50, 100, 100), 'solver': 'adam'}
437	Clinical_with_Cong_results	MLP	Chi	2	{'K': 50, 'activation': 'tanh', 'alpha': 0.0038999783704133, 'hidden_layer_sizes': (50, 100, 100), 'solver': 'adam'}
438	Clinical_with_Cong_results	MLP	Chi	3	{'K': 10, 'activation': 'tanh', 'alpha': 0.0020168571824347, 'hidden_layer_sizes': (50, 100, 100), 'solver': 'adam'}
439	Clinical_with_Cong_results	MLP	Chi	4	{'K': 10, 'activation': 'relu', 'alpha': 0.003157411466339, 'hidden_layer_sizes': (50, 100, 100), 'solver': 'adam'}
440	Clinical_with_Cong_results	MLP	Lasso	0	{'activation': 'tanh', 'alph': 0.0009493633422444, 'alpha': 0.0076594941885805, 'hidden_layer_sizes': (50, 100, 100), 'solver': 'adam', 'threshold': 0.1390733135115659}
441	Clinical_with_Cong_results	MLP	Lasso	1	{'activation': 'tanh', 'alph': 0.0008161426064423, 'alpha': 0.0023675314205224, 'hidden_layer_sizes': (50, 50, 50), 'solver': 'adam', 'threshold': 0.149190992261252}
442	Clinical_with_Cong_results	MLP	Lasso	2	{'activation': 'tanh', 'alph': 0.0009615559582407, 'alpha': 0.0098702272610952, 'hidden_layer_sizes': (50, 100, 100), 'solver': 'adam', 'threshold': 0.0874069486074094}
443	Clinical_with_Cong_results	MLP	Lasso	3	{'activation': 'relu', 'alph': 0.0006081053219607, 'alpha': 0.0033584208099359, 'hidden_layer_sizes': (50, 100, 100), 'solver': 'adam', 'threshold': 0.1457600238549481}
444	Clinical_with_Cong_results	MLP	Lasso	4	{'activation': 'tanh', 'alph': 0.0008378510187, 'alpha': 0.0099635890366815, 'hidden_layer_sizes': (50, 100, 100), 'solver': 'adam', 'threshold': 0.1430541923090559}
445	Clinical_with_Cong_results	MLP	MI	0	{'K': 10, 'activation': 'tanh', 'alpha': 0.0067495947776612, 'hidden_layer_sizes': (50, 50, 50), 'solver': 'adam'}
446	Clinical_with_Cong_results	MLP	MI	1	{'K': 10, 'activation': 'tanh', 'alpha': 0.0032409009305948, 'hidden_layer_sizes': (50, 100, 100), 'solver': 'adam'}
447	Clinical_with_Cong_results	MLP	MI	2	{'K': 10, 'activation': 'relu', 'alpha': 0.0093065510427114, 'hidden_layer_sizes': (50, 50, 50), 'solver': 'adam'}
448	Clinical_with_Cong_results	MLP	MI	3	{'K': 10, 'activation': 'tanh', 'alpha': 0.004066193411449, 'hidden_layer_sizes': (50, 100, 100), 'solver': 'adam'}
449	Clinical_with_Cong_results	MLP	MI	4	{'K': 10, 'activation': 'tanh', 'alpha': 0.0015897627082258, 'hidden_layer_sizes': (50, 100, 100), 'solver': 'adam'}
450	Clinical_with_Cong_results	RandomForest	Chi	0	{'K': 50, 'criterion': 'entropy', 'max_depth': 28, 'max_features': 'sqrt', 'min_samples_leaf': 0.1027076713510087, 'min_samples_split': 0.2221454362975303, 'n_estimators': 70}
451	Clinical_with_Cong_results	RandomForest	Chi	1	{'K': 10, 'criterion': 'gini', 'max_depth': 28, 'max_features': 'sqrt', 'min_samples_leaf': 0.1800692460344025, 'min_samples_split': 0.6406014910919126, 'n_estimators': 100}
452	Clinical_with_Cong_results	RandomForest	Chi	2	{'K': 50, 'criterion': 'entropy', 'max_depth': 4, 'max_features': None, 'min_samples_leaf': 0.289452637057708, 'min_samples_split': 0.1091629015058437, 'n_estimators': 50}
453	Clinical_with_Cong_results	RandomForest	Chi	3	{'K': 10, 'criterion': 'gini', 'max_depth': 14, 'max_features': 'sqrt', 'min_samples_leaf': 0.2583786893608603, 'min_samples_split': 0.2749743247168019, 'n_estimators': 100}
454	Clinical_with_Cong_results	RandomForest	Chi	4	{'K': 50, 'criterion': 'entropy', 'max_depth': 30, 'max_features': 'sqrt', 'min_samples_leaf': 0.2159982585698836, 'min_samples_split': 0.1766684384076186, 'n_estimators': 50}
455	Clinical_with_Cong_results	RandomForest	Lasso	0	{'alpha': 0.0007175496102598, 'criterion': 'entropy', 'max_depth': 28, 'max_features': 'sqrt', 'min_samples_leaf': 0.2293951267493283, 'min_samples_split': 0.2368920543495826, 'n_estimators': 50, 'threshold': 0.0327028830520998}
456	Clinical_with_Cong_results	RandomForest	Lasso	1	{'alpha': 0.0003908918762858, 'criterion': 'gini', 'max_depth': 14, 'max_features': 'log2', 'min_samples_leaf': 0.1022685419546514, 'min_samples_split': 0.1136493870870531, 'n_estimators': 50, 'threshold': 0.0067894385977085}
457	Clinical_with_Cong_results	RandomForest	Lasso	2	{'alpha': 0.0006191647727562, 'criterion': 'gini', 'max_depth': 8, 'max_features': 'log2', 'min_samples_leaf': 0.2065743317086673, 'min_samples_split': 0.5578767687669632, 'n_estimators': 70, 'threshold': 0.020135042521222}
458	Clinical_with_Cong_results	RandomForest	Lasso	3	{'alpha': 0.0008809518990149, 'criterion': 'gini', 'max_depth': 10, 'max_features': None, 'min_samples_leaf': 0.1147427725464212, 'min_samples_split': 0.2851104123688746, 'n_estimators': 50, 'threshold': 0.0795597985789089}
459	Clinical_with_Cong_results	RandomForest	Lasso	4	{'alpha': 0.0009514575244618, 'criterion': 'entropy', 'max_depth': 16, 'max_features': 'sqrt', 'min_samples_leaf': 0.2080896590565366, 'min_samples_split': 0.1667680962078603, 'n_estimators': 100, 'threshold': 0.0322934276143786}
460	Clinical_with_Cong_results	RandomForest	MI	0	{'K': 10, 'criterion': 'entropy', 'max_depth': 20, 'max_features': 'sqrt', 'min_samples_leaf': 0.1116488097781325, 'min_samples_split': 0.4426892541165284, 'n_estimators': 70}
461	Clinical_with_Cong_results	RandomForest	MI	1	{'K': 10, 'criterion': 'entropy', 'max_depth': 16, 'max_features': None, 'min_samples_leaf': 0.1335827242616092, 'min_samples_split': 0.2952858824431983, 'n_estimators': 70}
462	Clinical_with_Cong_results	RandomForest	MI	2	{'K': 10, 'criterion': 'gini', 'max_depth': 16, 'max_features': None, 'min_samples_leaf': 0.1059599173320083, 'min_samples_split': 0.2033316929535946, 'n_estimators': 100}
463	Clinical_with_Cong_results	RandomForest	MI	3	{'K': 10, 'criterion': 'entropy', 'max_depth': 30, 'max_features': 'log2', 'min_samples_leaf': 0.147373569294206, 'min_samples_split': 0.2656660495534642, 'n_estimators': 70}
464	Clinical_with_Cong_results	RandomForest	MI	4	{'K': 10, 'criterion': 'entropy', 'max_depth': 16, 'max_features': 'log2', 'min_samples_leaf': 0.2028949916578335, 'min_samples_split': 0.6077896552874755, 'n_estimators': 100}
465	Clinical_with_Cong_results	SVM	Chi	0	{'C': 28.177427673781114, 'K': 10, 'degree': 4.0, 'gamma': 'auto', 'kernel': 'linear'}
466	Clinical_with_Cong_results	SVM	Chi	1	{'C': 12.43603769727233, 'K': 10, 'degree': 2.0, 'gamma': 'scale', 'kernel': 'linear'}
467	Clinical_with_Cong_results	SVM	Chi	2	{'C': 38.598111818845446, 'K': 10, 'degree': 4.0, 'gamma': 'auto', 'kernel': 'linear'}
468	Clinical_with_Cong_results	SVM	Chi	3	{'C': 47.53331665415472, 'K': 10, 'degree': 0.0, 'gamma': 'auto', 'kernel': 'linear'}
469	Clinical_with_Cong_results	SVM	Chi	4	{'C': 44.54923426484223, 'K': 10, 'degree': 4.0, 'gamma': 'scale', 'kernel': 'linear'}
470	Clinical_with_Cong_results	SVM	Lasso	0	{'C': 48.94961977928737, 'alpha': 0.0009702519892837, 'degree': 0.0, 'gamma': 'auto', 'kernel': 'linear', 'threshold': 0.148873076731055}
471	Clinical_with_Cong_results	SVM	Lasso	1	{'C': 49.857731340600495, 'alpha': 0.0009854467056376, 'degree': 2.0, 'gamma': 'scale', 'kernel': 'linear', 'threshold': 0.1310705242594195}
472	Clinical_with_Cong_results	SVM	Lasso	2	{'C': 40.19124464839775, 'alpha': 0.0009622737039942, 'degree': 1.0, 'gamma': 'scale', 'kernel': 'linear', 'threshold': 0.1458566613207066}
473	Clinical_with_Cong_results	SVM	Lasso	3	{'C': 49.90892823808902, 'alpha': 0.0009365271565939, 'degree': 5.0, 'gamma': 'scale', 'kernel': 'linear', 'threshold': 0.1499559446521514}
474	Clinical_with_Cong_results	SVM	Lasso	4	{'C': 44.94631522450418, 'alpha': 0.0009715528936408, 'degree': 0.0, 'gamma': 'auto', 'kernel': 'linear', 'threshold': 0.1399056119375797}
475	Clinical_with_Cong_results	SVM	MI	0	{'C': 45.398601351085134, 'K': 10, 'degree': 1.0, 'gamma': 'scale', 'kernel': 'linear'}
476	Clinical_with_Cong_results	SVM	MI	1	{'C': 23.52693323516969, 'K': 10, 'degree': 3.0, 'gamma': 'scale', 'kernel': 'linear'}
477	Clinical_with_Cong_results	SVM	MI	2	{'C': 38.13344808354305, 'K': 10, 'degree': 4.0, 'gamma': 'scale', 'kernel': 'linear'}
478	Clinical_with_Cong_results	SVM	MI	3	{'C': 25.001475396856083, 'K': 10, 'degree': 3.0, 'gamma': 'scale', 'kernel': 'linear'}
479	Clinical_with_Cong_results	SVM	MI	4	{'C': 44.79975994944264, 'K': 10, 'degree': 2.0, 'gamma': 'scale', 'kernel': 'linear'}
480	Genes_results	AdaBoost	Chi	0	{'K': 10.0, 'learning_rate': 1.8357402369025988, 'n_estimators': 10.0}
481	Genes_results	AdaBoost	Chi	1	{'K': 50.0, 'learning_rate': 1.6459738326147504, 'n_estimators': 200.0}
482	Genes_results	AdaBoost	Chi	2	{'K': 10.0, 'learning_rate': 1.6527915698367244, 'n_estimators': 50.0}
483	Genes_results	AdaBoost	Chi	3	{'K': 50.0, 'learning_rate': 1.2011624021630776, 'n_estimators': 200.0}
484	Genes_results	AdaBoost	Chi	4	{'K': 10.0, 'learning_rate': 1.2829783858825192, 'n_estimators': 10.0}
485	Genes_results	AdaBoost	Lasso	0	{'alpha': 0.000581050310814, 'learning_rate': 1.0011822720708412, 'n_estimators': 50.0, 'threshold': 0.0266265120380045}
486	Genes_results	AdaBoost	Lasso	1	{'alpha': 0.0003383200131498, 'learning_rate': 1.2150736956327042, 'n_estimators': 50.0, 'threshold': 0.0136694286724389}
487	Genes_results	AdaBoost	Lasso	2	{'alpha': 0.0003472411216751, 'learning_rate': 1.5197298100255037, 'n_estimators': 200.0, 'threshold': 0.0031487319409933}
488	Genes_results	AdaBoost	Lasso	3	{'alpha': 0.0008575734554735, 'learning_rate': 1.5207145103239876, 'n_estimators': 100.0, 'threshold': 0.0960205229040794}
489	Genes_results	AdaBoost	Lasso	4	{'alpha': 0.0008389125401449, 'learning_rate': 1.0037058960952523, 'n_estimators': 100.0, 'threshold': 0.1007843969415284}
490	Genes_results	AdaBoost	MI	0	{'K': 70.0, 'learning_rate': 1.7090867632076847, 'n_estimators': 50.0}
491	Genes_results	AdaBoost	MI	1	{'K': 100.0, 'learning_rate': 1.6031743673432766, 'n_estimators': 50.0}
492	Genes_results	AdaBoost	MI	2	{'K': 100.0, 'learning_rate': 1.364298136549284, 'n_estimators': 50.0}
493	Genes_results	AdaBoost	MI	3	{'K': 50.0, 'learning_rate': 1.1335540420613022, 'n_estimators': 100.0}
494	Genes_results	AdaBoost	MI	4	{'K': 70.0, 'learning_rate': 1.5185809517968452, 'n_estimators': 10.0}
495	Genes_results	MLP	Chi	0	{'K': 10, 'activation': 'tanh', 'alpha': 0.0043484387039085, 'hidden_layer_sizes': (100,), 'solver': 'adam'}
496	Genes_results	MLP	Chi	1	{'K': 10, 'activation': 'tanh', 'alpha': 0.0097015948043823, 'hidden_layer_sizes': (100,), 'solver': 'adam'}
497	Genes_results	MLP	Chi	2	{'K': 10, 'activation': 'tanh', 'alpha': 0.0056411666838639, 'hidden_layer_sizes': (100,), 'solver': 'adam'}
498	Genes_results	MLP	Chi	3	{'K': 10, 'activation': 'tanh', 'alpha': 0.001612559901008, 'hidden_layer_sizes': (100,), 'solver': 'adam'}
499	Genes_results	MLP	Chi	4	{'K': 10, 'activation': 'tanh', 'alpha': 0.0061521583498285, 'hidden_layer_sizes': (100,), 'solver': 'adam'}
500	Genes_results	MLP	Lasso	0	{'activation': 'tanh', 'alph': 0.0006185591671667, 'alpha': 0.0069290296326166, 'hidden_layer_sizes': (50, 50), 'solver': 'adam', 'threshold': 0.0256147239311342}
501	Genes_results	MLP	Lasso	1	{'activation': 'tanh', 'alph': 0.0006441437712682, 'alpha': 0.0060112691751828, 'hidden_layer_sizes': (50, 100, 100), 'solver': 'adam', 'threshold': 0.0539705452215263}
502	Genes_results	MLP	Lasso	2	{'activation': 'tanh', 'alph': 0.0009856682084212, 'alpha': 0.0022511432116958, 'hidden_layer_sizes': (100, 100), 'solver': 'adam', 'threshold': 0.0686879191499664}
503	Genes_results	MLP	Lasso	3	{'activation': 'tanh', 'alph': 0.0007932975629687, 'alpha': 0.0034450752762331, 'hidden_layer_sizes': (100, 100), 'solver': 'adam', 'threshold': 0.0717444210427119}
504	Genes_results	MLP	Lasso	4	{'activation': 'tanh', 'alph': 0.0009976904813443, 'alpha': 0.0067607633442625, 'hidden_layer_sizes': (50, 100), 'solver': 'adam', 'threshold': 0.1226844384294941}
505	Genes_results	MLP	MI	0	{'K': 50, 'activation': 'tanh', 'alpha': 0.0026382862434505, 'hidden_layer_sizes': (50, 100, 100), 'solver': 'adam'}
506	Genes_results	MLP	MI	1	{'K': 10, 'activation': 'tanh', 'alpha': 0.0010661052787602, 'hidden_layer_sizes': (100,), 'solver': 'adam'}
507	Genes_results	MLP	MI	2	{'K': 10, 'activation': 'logistic', 'alpha': 0.0053951122137536, 'hidden_layer_sizes': (100,), 'solver': 'adam'}
508	Genes_results	MLP	MI	3	{'K': 70, 'activation': 'logistic', 'alpha': 0.0078599868807861, 'hidden_layer_sizes': (50, 50, 50), 'solver': 'adam'}
509	Genes_results	MLP	MI	4	{'K': 100, 'activation': 'logistic', 'alpha': 0.0069032312611201, 'hidden_layer_sizes': (100, 100), 'solver': 'adam'}
510	Genes_results	RandomForest	Chi	0	{'K': 10, 'criterion': 'entropy', 'max_depth': 28, 'max_features': 'log2', 'min_samples_leaf': 0.1892699308142532, 'min_samples_split': 0.4820637104873643, 'n_estimators': 100}
511	Genes_results	RandomForest	Chi	1	{'K': 100, 'criterion': 'gini', 'max_depth': 24, 'max_features': 'log2', 'min_samples_leaf': 0.2781469573103379, 'min_samples_split': 0.1046737043442473, 'n_estimators': 50}
512	Genes_results	RandomForest	Chi	2	{'K': 10, 'criterion': 'entropy', 'max_depth': 8, 'max_features': 'log2', 'min_samples_leaf': 0.2213838700418536, 'min_samples_split': 0.6256784247127559, 'n_estimators': 100}
513	Genes_results	RandomForest	Chi	3	{'K': 10, 'criterion': 'gini', 'max_depth': 18, 'max_features': 'sqrt', 'min_samples_leaf': 0.2241741434432288, 'min_samples_split': 0.4022732210264651, 'n_estimators': 100}
514	Genes_results	RandomForest	Chi	4	{'K': 10, 'criterion': 'entropy', 'max_depth': 1, 'max_features': 'log2', 'min_samples_leaf': 0.1821849783349193, 'min_samples_split': 0.3381320943723448, 'n_estimators': 70}
515	Genes_results	RandomForest	Lasso	0	{'alpha': 0.0002816785793632, 'criterion': 'entropy', 'max_depth': 16, 'max_features': None, 'min_samples_leaf': 0.1719244446756227, 'min_samples_split': 0.3842879449946266, 'n_estimators': 100, 'threshold': 0.0015230028511629}
516	Genes_results	RandomForest	Lasso	1	{'alpha': 0.0004358604643206, 'criterion': 'gini', 'max_depth': 8, 'max_features': 'sqrt', 'min_samples_leaf': 0.118459006052408, 'min_samples_split': 0.3058686314963973, 'n_estimators': 50, 'threshold': 0.0255759047343737}
517	Genes_results	RandomForest	Lasso	2	{'alpha': 0.0009452695158542, 'criterion': 'gini', 'max_depth': 6, 'max_features': 'sqrt', 'min_samples_leaf': 0.1170832619877561, 'min_samples_split': 0.335977183164528, 'n_estimators': 100, 'threshold': 0.0509060666274526}
518	Genes_results	RandomForest	Lasso	3	{'alpha': 0.0009486212061488, 'criterion': 'gini', 'max_depth': 22, 'max_features': 'sqrt', 'min_samples_leaf': 0.2415958667036901, 'min_samples_split': 0.3292609825710444, 'n_estimators': 70, 'threshold': 0.1140396547046719}
519	Genes_results	RandomForest	Lasso	4	{'alpha': 0.0006449288114113, 'criterion': 'gini', 'max_depth': 16, 'max_features': None, 'min_samples_leaf': 0.1191674411389511, 'min_samples_split': 0.5072630779542768, 'n_estimators': 70, 'threshold': 0.0897111485989301}
520	Genes_results	RandomForest	MI	0	{'K': 100, 'criterion': 'gini', 'max_depth': 18, 'max_features': None, 'min_samples_leaf': 0.1986491328936531, 'min_samples_split': 0.3969733790059865, 'n_estimators': 100}
521	Genes_results	RandomForest	MI	1	{'K': 50, 'criterion': 'gini', 'max_depth': 18, 'max_features': 'sqrt', 'min_samples_leaf': 0.1906164504927254, 'min_samples_split': 0.1864393932982753, 'n_estimators': 50}
522	Genes_results	RandomForest	MI	2	{'K': 50, 'criterion': 'gini', 'max_depth': 14, 'max_features': None, 'min_samples_leaf': 0.2120333200359475, 'min_samples_split': 0.4034413111302931, 'n_estimators': 50}
523	Genes_results	RandomForest	MI	3	{'K': 100, 'criterion': 'gini', 'max_depth': 26, 'max_features': 'log2', 'min_samples_leaf': 0.2467993925651235, 'min_samples_split': 0.3266966341194897, 'n_estimators': 100}
524	Genes_results	RandomForest	MI	4	{'K': 100, 'criterion': 'gini', 'max_depth': 1, 'max_features': None, 'min_samples_leaf': 0.1499302913037924, 'min_samples_split': 0.1839617999484105, 'n_estimators': 70}
525	Genes_results	SVM	Chi	0	{'C': 31.23419788685985, 'K': 10, 'degree': 0.0, 'gamma': 'auto', 'kernel': 'linear'}
526	Genes_results	SVM	Chi	1	{'C': 17.513860762838807, 'K': 70, 'degree': 0.0, 'gamma': 'auto', 'kernel': 'rbf'}
527	Genes_results	SVM	Chi	2	{'C': 31.62046249031457, 'K': 10, 'degree': 3.0, 'gamma': 'auto', 'kernel': 'sigmoid'}
528	Genes_results	SVM	Chi	3	{'C': 37.38814105029356, 'K': 50, 'degree': 0.0, 'gamma': 'auto', 'kernel': 'sigmoid'}
529	Genes_results	SVM	Chi	4	{'C': 31.080644468970824, 'K': 10, 'degree': 3.0, 'gamma': 'auto', 'kernel': 'sigmoid'}
530	Genes_results	SVM	Lasso	0	{'C': 32.778592154688575, 'alpha': 0.0004545971468494, 'degree': 0.0, 'gamma': 'auto', 'kernel': 'rbf', 'threshold': 0.0116175739108775}
531	Genes_results	SVM	Lasso	1	{'C': 30.06348909634778, 'alpha': 0.0006050387323491, 'degree': 0.0, 'gamma': 'auto', 'kernel': 'rbf', 'threshold': 0.0420841498724277}
532	Genes_results	SVM	Lasso	2	{'C': 32.6955931634499, 'alpha': 0.0003629252827396, 'degree': 5.0, 'gamma': 'auto', 'kernel': 'sigmoid', 'threshold': 0.1004717367502506}
533	Genes_results	SVM	Lasso	3	{'C': 49.48616013851464, 'alpha': 0.0009987167597786, 'degree': 0.0, 'gamma': 'auto', 'kernel': 'sigmoid', 'threshold': 0.0689613010069579}
534	Genes_results	SVM	Lasso	4	{'C': 13.395038004914015, 'alpha': 0.0009787931341337, 'degree': 2.0, 'gamma': 'auto', 'kernel': 'sigmoid', 'threshold': 0.1463895034180049}
535	Genes_results	SVM	MI	0	{'C': 28.372227050168583, 'K': 100, 'degree': 4.0, 'gamma': 'auto', 'kernel': 'sigmoid'}
536	Genes_results	SVM	MI	1	{'C': 33.62851409527316, 'K': 70, 'degree': 5.0, 'gamma': 'auto', 'kernel': 'sigmoid'}
537	Genes_results	SVM	MI	2	{'C': 41.1714269939656, 'K': 10, 'degree': 3.0, 'gamma': 'scale', 'kernel': 'sigmoid'}
538	Genes_results	SVM	MI	3	{'C': 18.83187563436035, 'K': 100, 'degree': 1.0, 'gamma': 'scale', 'kernel': 'sigmoid'}
539	Genes_results	SVM	MI	4	{'C': 22.435735837329307, 'K': 70, 'degree': 2.0, 'gamma': 'scale', 'kernel': 'linear'}
540	Genes_SNPs_Results	AdaBoost	Chi	0	{'K': 70.0, 'learning_rate': 1.0598918362622924, 'n_estimators': 200.0}
541	Genes_SNPs_Results	AdaBoost	Chi	1	{'K': 70.0, 'learning_rate': 1.0011916662255624, 'n_estimators': 50.0}
542	Genes_SNPs_Results	AdaBoost	Chi	2	{'K': 100.0, 'learning_rate': 1.3696976622096837, 'n_estimators': 200.0}
543	Genes_SNPs_Results	AdaBoost	Chi	3	{'K': 70.0, 'learning_rate': 1.5246066931602558, 'n_estimators': 100.0}
544	Genes_SNPs_Results	AdaBoost	Chi	4	{'K': 70.0, 'learning_rate': 1.1094715833031723, 'n_estimators': 100.0}
545	Genes_SNPs_Results	AdaBoost	Lasso	0	{'alpha': 0.0006594706865093, 'learning_rate': 1.0493449862417026, 'n_estimators': 100.0, 'threshold': 0.0529218711024683}
546	Genes_SNPs_Results	AdaBoost	Lasso	1	{'alpha': 0.0008149894094818, 'learning_rate': 1.0278753007240278, 'n_estimators': 100.0, 'threshold': 0.0357755052158941}
547	Genes_SNPs_Results	AdaBoost	Lasso	2	{'alpha': 0.0005767806293657, 'learning_rate': 1.0067281537456068, 'n_estimators': 200.0, 'threshold': 0.0362169997133295}
548	Genes_SNPs_Results	AdaBoost	Lasso	3	{'alpha': 0.0009903530387127, 'learning_rate': 1.0299990849977916, 'n_estimators': 200.0, 'threshold': 0.0481499372687846}
549	Genes_SNPs_Results	AdaBoost	Lasso	4	{'alpha': 0.0003045135174606, 'learning_rate': 1.1297348003973688, 'n_estimators': 200.0, 'threshold': 0.0404043385852084}
550	Genes_SNPs_Results	AdaBoost	MI	0	{'K': 100.0, 'learning_rate': 1.0115021756597191, 'n_estimators': 100.0}
551	Genes_SNPs_Results	AdaBoost	MI	1	{'K': 100.0, 'learning_rate': 1.0995484666269015, 'n_estimators': 50.0}
552	Genes_SNPs_Results	AdaBoost	MI	2	{'K': 100.0, 'learning_rate': 1.0942318296603093, 'n_estimators': 100.0}
553	Genes_SNPs_Results	AdaBoost	MI	3	{'K': 70.0, 'learning_rate': 1.0591784835242648, 'n_estimators': 200.0}
554	Genes_SNPs_Results	AdaBoost	MI	4	{'K': 100.0, 'learning_rate': 1.1851873242137825, 'n_estimators': 50.0}
555	Genes_SNPs_Results	MLP	Chi	0	{'K': 100, 'activation': 'logistic', 'alpha': 0.0007508785590409, 'hidden_layer_sizes': (100, 100), 'solver': 'adam'}
556	Genes_SNPs_Results	MLP	Chi	1	{'K': 10, 'activation': 'tanh', 'alpha': 0.0095255618870567, 'hidden_layer_sizes': (50, 50), 'solver': 'adam'}
557	Genes_SNPs_Results	MLP	Chi	2	{'K': 70, 'activation': 'logistic', 'alpha': 0.0042181838273527, 'hidden_layer_sizes': (50, 100), 'solver': 'adam'}
558	Genes_SNPs_Results	MLP	Chi	3	{'K': 70, 'activation': 'logistic', 'alpha': 0.0005150326145707, 'hidden_layer_sizes': (50, 100), 'solver': 'adam'}
559	Genes_SNPs_Results	MLP	Chi	4	{'K': 70, 'activation': 'relu', 'alpha': 0.0008386827856583, 'hidden_layer_sizes': (50, 100), 'solver': 'adam'}
560	Genes_SNPs_Results	MLP	Lasso	0	{'activation': 'logistic', 'alph': 0.0003759244753592, 'alpha': 0.0076020672152853, 'hidden_layer_sizes': (100,), 'solver': 'adam', 'threshold': 0.0057448289490216}
561	Genes_SNPs_Results	MLP	Lasso	1	{'activation': 'tanh', 'alph': 0.0009554201775552, 'alpha': 0.0084553352759883, 'hidden_layer_sizes': (50, 50, 50), 'solver': 'adam', 'threshold': 0.0055103637597099}
562	Genes_SNPs_Results	MLP	Lasso	2	{'activation': 'relu', 'alph': 0.0008060783305405, 'alpha': 0.0027319836306036, 'hidden_layer_sizes': (50, 100), 'solver': 'adam', 'threshold': 0.0196883509535954}
563	Genes_SNPs_Results	MLP	Lasso	3	{'activation': 'relu', 'alph': 0.0008774764744598, 'alpha': 0.0043441621459086, 'hidden_layer_sizes': (100, 100), 'solver': 'adam', 'threshold': 0.0020367025179148}
564	Genes_SNPs_Results	MLP	Lasso	4	{'activation': 'logistic', 'alph': 0.0004328410093353, 'alpha': 0.0097503497502985, 'hidden_layer_sizes': (100,), 'solver': 'adam', 'threshold': 0.008903420777688}
565	Genes_SNPs_Results	MLP	MI	0	{'K': 100, 'activation': 'logistic', 'alpha': 0.0041185812539167, 'hidden_layer_sizes': (100,), 'solver': 'adam'}
566	Genes_SNPs_Results	MLP	MI	1	{'K': 100, 'activation': 'tanh', 'alpha': 0.0059960105116579, 'hidden_layer_sizes': (50, 50, 50), 'solver': 'adam'}
567	Genes_SNPs_Results	MLP	MI	2	{'K': 100, 'activation': 'relu', 'alpha': 0.003627298653688, 'hidden_layer_sizes': (100, 100), 'solver': 'adam'}
568	Genes_SNPs_Results	MLP	MI	3	{'K': 70, 'activation': 'tanh', 'alpha': 0.006724931024766, 'hidden_layer_sizes': (50, 100, 100), 'solver': 'adam'}
569	Genes_SNPs_Results	MLP	MI	4	{'K': 100, 'activation': 'tanh', 'alpha': 0.0009202625888048, 'hidden_layer_sizes': (100, 100), 'solver': 'adam'}
570	Genes_SNPs_Results	RandomForest	Chi	0	{'K': 100, 'criterion': 'entropy', 'max_depth': 18, 'max_features': 'log2', 'min_samples_leaf': 0.1229560521953569, 'min_samples_split': 0.1129067903468574, 'n_estimators': 100}
571	Genes_SNPs_Results	RandomForest	Chi	1	{'K': 10, 'criterion': 'gini', 'max_depth': 24, 'max_features': 'sqrt', 'min_samples_leaf': 0.1751060559427496, 'min_samples_split': 0.1236175153531379, 'n_estimators': 50}
572	Genes_SNPs_Results	RandomForest	Chi	2	{'K': 70, 'criterion': 'entropy', 'max_depth': 30, 'max_features': 'log2', 'min_samples_leaf': 0.1413969074257165, 'min_samples_split': 0.4637184288220953, 'n_estimators': 100}
573	Genes_SNPs_Results	RandomForest	Chi	3	{'K': 10, 'criterion': 'entropy', 'max_depth': 18, 'max_features': 'log2', 'min_samples_leaf': 0.15066401930565, 'min_samples_split': 0.393444382692781, 'n_estimators': 100}
574	Genes_SNPs_Results	RandomForest	Chi	4	{'K': 100, 'criterion': 'entropy', 'max_depth': 12, 'max_features': 'log2', 'min_samples_leaf': 0.1393872751613974, 'min_samples_split': 0.4825684977593327, 'n_estimators': 100}
575	Genes_SNPs_Results	RandomForest	Lasso	0	{'alpha': 0.0009918442847428, 'criterion': 'gini', 'max_depth': 6, 'max_features': 'sqrt', 'min_samples_leaf': 0.1051990642664732, 'min_samples_split': 0.1568394453533338, 'n_estimators': 100, 'threshold': 0.089962036959662}
576	Genes_SNPs_Results	RandomForest	Lasso	1	{'alpha': 0.0006977711669898, 'criterion': 'gini', 'max_depth': 20, 'max_features': 'sqrt', 'min_samples_leaf': 0.1637923587914519, 'min_samples_split': 0.5745082091678712, 'n_estimators': 70, 'threshold': 0.0206123883483851}
577	Genes_SNPs_Results	RandomForest	Lasso	2	{'alpha': 0.0002638589793577, 'criterion': 'entropy', 'max_depth': 16, 'max_features': 'log2', 'min_samples_leaf': 0.1326474336442947, 'min_samples_split': 0.4811324203795698, 'n_estimators': 50, 'threshold': 0.0062892974323628}
578	Genes_SNPs_Results	RandomForest	Lasso	3	{'alpha': 0.0006138087344543, 'criterion': 'gini', 'max_depth': 1, 'max_features': 'sqrt', 'min_samples_leaf': 0.152177853559606, 'min_samples_split': 0.1623819319153475, 'n_estimators': 100, 'threshold': 0.1492475076407403}
579	Genes_SNPs_Results	RandomForest	Lasso	4	{'alpha': 0.0008741827182483, 'criterion': 'entropy', 'max_depth': 28, 'max_features': 'log2', 'min_samples_leaf': 0.1158359184983289, 'min_samples_split': 0.2680953890103731, 'n_estimators': 100, 'threshold': 0.1230733988130533}
580	Genes_SNPs_Results	RandomForest	MI	0	{'K': 70, 'criterion': 'gini', 'max_depth': 12, 'max_features': 'sqrt', 'min_samples_leaf': 0.1474785611448189, 'min_samples_split': 0.5344881031559149, 'n_estimators': 50}
581	Genes_SNPs_Results	RandomForest	MI	1	{'K': 50, 'criterion': 'entropy', 'max_depth': 20, 'max_features': None, 'min_samples_leaf': 0.240376945499192, 'min_samples_split': 0.3066399073894321, 'n_estimators': 10}
582	Genes_SNPs_Results	RandomForest	MI	2	{'K': 100, 'criterion': 'entropy', 'max_depth': 24, 'max_features': 'sqrt', 'min_samples_leaf': 0.1042042961841987, 'min_samples_split': 0.5596936613371278, 'n_estimators': 50}
583	Genes_SNPs_Results	RandomForest	MI	3	{'K': 70, 'criterion': 'entropy', 'max_depth': 26, 'max_features': 'log2', 'min_samples_leaf': 0.1360768148843044, 'min_samples_split': 0.6257166901161463, 'n_estimators': 100}
584	Genes_SNPs_Results	RandomForest	MI	4	{'K': 100, 'criterion': 'entropy', 'max_depth': 22, 'max_features': 'sqrt', 'min_samples_leaf': 0.1330872532299942, 'min_samples_split': 0.3654018340954715, 'n_estimators': 100}
585	Genes_SNPs_Results	SVM	Chi	0	{'C': 0.7008708407047133, 'K': 70, 'degree': 2.0, 'gamma': 'auto', 'kernel': 'sigmoid'}
586	Genes_SNPs_Results	SVM	Chi	1	{'C': 2.7454001951497427, 'K': 70, 'degree': 2.0, 'gamma': 'scale', 'kernel': 'rbf'}
587	Genes_SNPs_Results	SVM	Chi	2	{'C': 2.764931120029657, 'K': 100, 'degree': 2.0, 'gamma': 'scale', 'kernel': 'rbf'}
588	Genes_SNPs_Results	SVM	Chi	3	{'C': 26.92993450174572, 'K': 100, 'degree': 4.0, 'gamma': 'scale', 'kernel': 'rbf'}
589	Genes_SNPs_Results	SVM	Chi	4	{'C': 4.420407976508799, 'K': 70, 'degree': 0.0, 'gamma': 'scale', 'kernel': 'rbf'}
590	Genes_SNPs_Results	SVM	Lasso	0	{'C': 3.4379837700531226, 'alpha': 0.0002585467583705, 'degree': 5.0, 'gamma': 'auto', 'kernel': 'sigmoid', 'threshold': 0.0102235541608134}
591	Genes_SNPs_Results	SVM	Lasso	1	{'C': 15.659387587360555, 'alpha': 0.0009046602664087, 'degree': 3.0, 'gamma': 'scale', 'kernel': 'rbf', 'threshold': 0.0050417384749245}
592	Genes_SNPs_Results	SVM	Lasso	2	{'C': 2.074402193936934, 'alpha': 0.0008302598198301, 'degree': 2.0, 'gamma': 'scale', 'kernel': 'rbf', 'threshold': 0.0011600248481817}
593	Genes_SNPs_Results	SVM	Lasso	3	{'C': 20.5339228866489, 'alpha': 0.0001628849388908, 'degree': 0.0, 'gamma': 'scale', 'kernel': 'rbf', 'threshold': 0.0083929888704346}
594	Genes_SNPs_Results	SVM	Lasso	4	{'C': 0.0118300706377338, 'alpha': 0.0009763289197662, 'degree': 2.0, 'gamma': 'scale', 'kernel': 'linear', 'threshold': 0.0242013836793059}
595	Genes_SNPs_Results	SVM	MI	0	{'C': 8.903125389845545, 'K': 100, 'degree': 4.0, 'gamma': 'scale', 'kernel': 'rbf'}
596	Genes_SNPs_Results	SVM	MI	1	{'C': 19.878578378180773, 'K': 100, 'degree': 2.0, 'gamma': 'scale', 'kernel': 'rbf'}
597	Genes_SNPs_Results	SVM	MI	2	{'C': 6.602249694950898, 'K': 100, 'degree': 1.0, 'gamma': 'scale', 'kernel': 'rbf'}
598	Genes_SNPs_Results	SVM	MI	3	{'C': 14.279257586436772, 'K': 100, 'degree': 5.0, 'gamma': 'scale', 'kernel': 'rbf'}
599	Genes_SNPs_Results	SVM	MI	4	{'C': 5.187116969893427, 'K': 100, 'degree': 1.0, 'gamma': 'scale', 'kernel': 'sigmoid'}
600	SNPs Results	AdaBoost	Chi	0	{'K': 70.0, 'learning_rate': 1.0029019447673015, 'n_estimators': 50.0}
601	SNPs Results	AdaBoost	Chi	1	{'K': 70.0, 'learning_rate': 1.0018129036415857, 'n_estimators': 50.0}
602	SNPs Results	AdaBoost	Chi	2	{'K': 100.0, 'learning_rate': 1.0146740273672326, 'n_estimators': 50.0}
603	SNPs Results	AdaBoost	Chi	3	{'K': 70.0, 'learning_rate': 1.0058053215451035, 'n_estimators': 100.0}
604	SNPs Results	AdaBoost	Chi	4	{'K': 70.0, 'learning_rate': 1.099144356548284, 'n_estimators': 50.0}
605	SNPs Results	AdaBoost	Lasso	0	{'alpha': 0.0006137072848433, 'learning_rate': 1.0293854051002291, 'n_estimators': 200.0, 'threshold': 0.0011063346727554}
606	SNPs Results	AdaBoost	Lasso	1	{'alpha': 0.0004919184529937, 'learning_rate': 1.1278511435458465, 'n_estimators': 100.0, 'threshold': 0.020174319027291}
607	SNPs Results	AdaBoost	Lasso	2	{'alpha': 0.0007172319445074, 'learning_rate': 1.0813354800503634, 'n_estimators': 100.0, 'threshold': 0.0066114383242977}
608	SNPs Results	AdaBoost	Lasso	3	{'alpha': 0.0008932041238332, 'learning_rate': 1.1012244270644609, 'n_estimators': 200.0, 'threshold': 0.0270815418241284}
609	SNPs Results	AdaBoost	Lasso	4	{'alpha': 0.0001546219249399, 'learning_rate': 1.0925607023052673, 'n_estimators': 50.0, 'threshold': 0.0565807671160371}
610	SNPs Results	AdaBoost	MI	0	{'K': 100.0, 'learning_rate': 1.138098169442233, 'n_estimators': 100.0}
611	SNPs Results	AdaBoost	MI	1	{'K': 100.0, 'learning_rate': 1.0690521508616089, 'n_estimators': 200.0}
612	SNPs Results	AdaBoost	MI	2	{'K': 100.0, 'learning_rate': 1.0042921525416353, 'n_estimators': 50.0}
613	SNPs Results	AdaBoost	MI	3	{'K': 100.0, 'learning_rate': 1.233816711771056, 'n_estimators': 100.0}
614	SNPs Results	AdaBoost	MI	4	{'K': 100.0, 'learning_rate': 1.0059940996259142, 'n_estimators': 100.0}
615	SNPs Results	MLP	Chi	0	{'K': 100, 'activation': 'logistic', 'alpha': 0.0022860842599585, 'hidden_layer_sizes': (100, 100), 'solver': 'adam'}
616	SNPs Results	MLP	Chi	1	{'K': 100, 'activation': 'relu', 'alpha': 0.0063796530930275, 'hidden_layer_sizes': (100, 100), 'solver': 'adam'}
617	SNPs Results	MLP	Chi	2	{'K': 70, 'activation': 'logistic', 'alpha': 0.0008599001922835, 'hidden_layer_sizes': (100,), 'solver': 'adam'}
618	SNPs Results	MLP	Chi	3	{'K': 70, 'activation': 'relu', 'alpha': 0.0059314776481617, 'hidden_layer_sizes': (100, 100), 'solver': 'adam'}
619	SNPs Results	MLP	Chi	4	{'K': 70, 'activation': 'logistic', 'alpha': 0.0020710764348742, 'hidden_layer_sizes': (100, 100), 'solver': 'adam'}
620	SNPs Results	MLP	Lasso	0	{'activation': 'logistic', 'alph': 0.0007693662508088, 'alpha': 0.0041715800748578, 'hidden_layer_sizes': (100, 100), 'solver': 'adam', 'threshold': 0.0036258858805237}
621	SNPs Results	MLP	Lasso	1	{'activation': 'relu', 'alph': 0.0004131191430585, 'alpha': 0.0066575004841497, 'hidden_layer_sizes': (100, 100), 'solver': 'adam', 'threshold': 0.0557384069563387}
622	SNPs Results	MLP	Lasso	2	{'activation': 'logistic', 'alph': 0.0004879758171191, 'alpha': 0.0099592961984779, 'hidden_layer_sizes': (100,), 'solver': 'adam', 'threshold': 0.0018059039130558}
623	SNPs Results	MLP	Lasso	3	{'activation': 'relu', 'alph': 0.0001011672790702, 'alpha': 0.0073013570014478, 'hidden_layer_sizes': (100, 100), 'solver': 'adam', 'threshold': 0.021317604946774}
624	SNPs Results	MLP	Lasso	4	{'activation': 'logistic', 'alph': 0.0002865626094244, 'alpha': 0.0093198619393634, 'hidden_layer_sizes': (100, 100), 'solver': 'adam', 'threshold': 0.0095862683486165}
625	SNPs Results	MLP	MI	0	{'K': 100, 'activation': 'logistic', 'alpha': 0.0044669377870118, 'hidden_layer_sizes': (50, 50), 'solver': 'adam'}
626	SNPs Results	MLP	MI	1	{'K': 100, 'activation': 'tanh', 'alpha': 0.0020877102943781, 'hidden_layer_sizes': (50, 50), 'solver': 'adam'}
627	SNPs Results	MLP	MI	2	{'K': 100, 'activation': 'logistic', 'alpha': 0.0030779594857779, 'hidden_layer_sizes': (50, 50, 50), 'solver': 'adam'}
628	SNPs Results	MLP	MI	3	{'K': 100, 'activation': 'logistic', 'alpha': 0.004250436000421, 'hidden_layer_sizes': (50, 50), 'solver': 'adam'}
629	SNPs Results	MLP	MI	4	{'K': 100, 'activation': 'logistic', 'alpha': 0.0069798582338048, 'hidden_layer_sizes': (50, 50, 50), 'solver': 'adam'}
630	SNPs Results	RandomForest	Chi	0	{'K': 50, 'criterion': 'gini', 'max_depth': 4, 'max_features': 'log2', 'min_samples_leaf': 0.1047423621403374, 'min_samples_split': 0.4505245463489472, 'n_estimators': 50}
631	SNPs Results	RandomForest	Chi	1	{'K': 10, 'criterion': 'entropy', 'max_depth': 20, 'max_features': 'log2', 'min_samples_leaf': 0.1328716582617094, 'min_samples_split': 0.1646453397955311, 'n_estimators': 70}
632	SNPs Results	RandomForest	Chi	2	{'K': 10, 'criterion': 'gini', 'max_depth': 26, 'max_features': 'log2', 'min_samples_leaf': 0.1567478306510848, 'min_samples_split': 0.3982910863951903, 'n_estimators': 10}
633	SNPs Results	RandomForest	Chi	3	{'K': 100, 'criterion': 'entropy', 'max_depth': 30, 'max_features': 'log2', 'min_samples_leaf': 0.1433869362901794, 'min_samples_split': 0.3917219357164559, 'n_estimators': 70}
634	SNPs Results	RandomForest	Chi	4	{'K': 100, 'criterion': 'entropy', 'max_depth': 8, 'max_features': 'log2', 'min_samples_leaf': 0.1321050330090198, 'min_samples_split': 0.1020544214854125, 'n_estimators': 100}
635	SNPs Results	RandomForest	Lasso	0	{'alpha': 0.0008263612751448, 'criterion': 'entropy', 'max_depth': 26, 'max_features': 'sqrt', 'min_samples_leaf': 0.1247658047522349, 'min_samples_split': 0.5008338852868935, 'n_estimators': 100, 'threshold': 0.0222822542440916}
636	SNPs Results	RandomForest	Lasso	1	{'alpha': 0.0001655750831739, 'criterion': 'gini', 'max_depth': 24, 'max_features': 'log2', 'min_samples_leaf': 0.1150438914949286, 'min_samples_split': 0.4125526953879376, 'n_estimators': 10, 'threshold': 0.1486751769735083}
637	SNPs Results	RandomForest	Lasso	2	{'alpha': 0.0001475770501737, 'criterion': 'gini', 'max_depth': 20, 'max_features': 'log2', 'min_samples_leaf': 0.1361283964234605, 'min_samples_split': 0.3845015266725021, 'n_estimators': 50, 'threshold': 0.0086473835458077}
638	SNPs Results	RandomForest	Lasso	3	{'alpha': 0.0009273023810181, 'criterion': 'gini', 'max_depth': 8, 'max_features': None, 'min_samples_leaf': 0.17764260260772, 'min_samples_split': 0.5112666099924946, 'n_estimators': 50, 'threshold': 0.1253832651690613}
639	SNPs Results	RandomForest	Lasso	4	{'alpha': 0.0003771265979184, 'criterion': 'gini', 'max_depth': 30, 'max_features': 'log2', 'min_samples_leaf': 0.128108479471596, 'min_samples_split': 0.2105935060350047, 'n_estimators': 70, 'threshold': 0.0371229252402934}
640	SNPs Results	RandomForest	MI	0	{'K': 50, 'criterion': 'entropy', 'max_depth': 16, 'max_features': 'log2', 'min_samples_leaf': 0.168414786012859, 'min_samples_split': 0.1480852001164212, 'n_estimators': 70}
641	SNPs Results	RandomForest	MI	1	{'K': 50, 'criterion': 'entropy', 'max_depth': 2, 'max_features': None, 'min_samples_leaf': 0.1279982034178032, 'min_samples_split': 0.4114010062749507, 'n_estimators': 70}
642	SNPs Results	RandomForest	MI	2	{'K': 100, 'criterion': 'entropy', 'max_depth': 24, 'max_features': None, 'min_samples_leaf': 0.1462285081035504, 'min_samples_split': 0.5673756412957605, 'n_estimators': 50}
643	SNPs Results	RandomForest	MI	3	{'K': 70, 'criterion': 'gini', 'max_depth': 26, 'max_features': 'sqrt', 'min_samples_leaf': 0.1089770761963498, 'min_samples_split': 0.1047783731478344, 'n_estimators': 100}
644	SNPs Results	RandomForest	MI	4	{'K': 100, 'criterion': 'gini', 'max_depth': 6, 'max_features': 'sqrt', 'min_samples_leaf': 0.120921722033522, 'min_samples_split': 0.5928323960867837, 'n_estimators': 70}
645	SNPs Results	SVM	Chi	0	{'C': 0.0969998378756513, 'K': 100, 'degree': 4.0, 'gamma': 'scale', 'kernel': 'rbf'}
646	SNPs Results	SVM	Chi	1	{'C': 38.90318970841077, 'K': 100, 'degree': 1.0, 'gamma': 'scale', 'kernel': 'rbf'}
647	SNPs Results	SVM	Chi	2	{'C': 0.548796176770202, 'K': 100, 'degree': 2.0, 'gamma': 'scale', 'kernel': 'rbf'}
648	SNPs Results	SVM	Chi	3	{'C': 0.5483123951999751, 'K': 100, 'degree': 0.0, 'gamma': 'scale', 'kernel': 'rbf'}
649	SNPs Results	SVM	Chi	4	{'C': 0.5620281783567203, 'K': 100, 'degree': 0.0, 'gamma': 'auto', 'kernel': 'rbf'}
650	SNPs Results	SVM	Lasso	0	{'C': 30.89836751714472, 'alpha': 0.0005195738217534, 'degree': 2.0, 'gamma': 'scale', 'kernel': 'rbf', 'threshold': 0.0020926683077692}
651	SNPs Results	SVM	Lasso	1	{'C': 23.85764781052697, 'alpha': 0.0001450548984806, 'degree': 4.0, 'gamma': 'scale', 'kernel': 'rbf', 'threshold': 0.0049751597827388}
652	SNPs Results	SVM	Lasso	2	{'C': 0.2420135934387399, 'alpha': 0.0004470639845522, 'degree': 2.0, 'gamma': 'auto', 'kernel': 'rbf', 'threshold': 0.0016967764155128}
653	SNPs Results	SVM	Lasso	3	{'C': 26.52445187115377, 'alpha': 0.0003350109648395, 'degree': 2.0, 'gamma': 'scale', 'kernel': 'rbf', 'threshold': 0.0100034825380849}
654	SNPs Results	SVM	Lasso	4	{'C': 32.25994345894901, 'alpha': 0.0001313901304748, 'degree': 2.0, 'gamma': 'scale', 'kernel': 'rbf', 'threshold': 0.0479904424703529}
655	SNPs Results	SVM	MI	0	{'C': 0.1993106569062996, 'K': 100, 'degree': 5.0, 'gamma': 'scale', 'kernel': 'rbf'}
656	SNPs Results	SVM	MI	1	{'C': 8.421857760991399, 'K': 100, 'degree': 2.0, 'gamma': 'scale', 'kernel': 'rbf'}
657	SNPs Results	SVM	MI	2	{'C': 0.3872505732591865, 'K': 100, 'degree': 5.0, 'gamma': 'scale', 'kernel': 'rbf'}
658	SNPs Results	SVM	MI	3	{'C': 37.40468816997252, 'K': 100, 'degree': 1.0, 'gamma': 'scale', 'kernel': 'rbf'}
659	SNPs Results	SVM	MI	4	{'C': 33.54547837259322, 'K': 100, 'degree': 4.0, 'gamma': 'scale', 'kernel': 'rbf'}
